# Supplementary material for: Predictability of cortico-cortical connections in the mammalian brain
Source: Netw Neurosci. 2024 Apr 1;8(1):138–57. doi: 10.1162/netn_a_00345 (PMC10861169; doi:10.1162/netn_a_00345)
Supplement: Supplementary file 2 [file netn-8-1-138-s002.zip]

Archive with 9 entries (8 files):
- netn_a_00345-data/
- netn_a_00345-data/all_weighted_data_mouse.csv
- netn_a_00345-data/Macaque_29x91_Arithmean_DBV23.45_GB_FIN_unnormalized.csv
- netn_a_00345-data/Macaque_29x91_Arithmean_DBV23.45_RF_FIN_unnormalized.csv
- netn_a_00345-data/distances_mouse.csv
- netn_a_00345-data/all_weighted_data_macaque.csv
- netn_a_00345-data/distances_macaque.csv
- netn_a_00345-data/Mouse_Database_GB_FIN_unnormalized.csv
- netn_a_00345-data/Mouse_Database_RF_FIN_unnormalized.csv
