# Supplementary material for: Predictability of cortico-cortical connections in the mammalian brain
Source: Netw Neurosci. 2024 Apr 1;8(1):138–57. doi: 10.1162/netn_a_00345 (PMC10861169; doi:10.1162/netn_a_00345)
Supplement: Supplementary file 2 [file netn-8-1-138-s002.zip › netn_a_00345-data/all_weighted_data_mouse.csv]

Source	Target	FLN	True	Predicted	RMAE
AL	ACAd	0.007946758223389160	4.900190	2.893742	0.409463
AM	ACAd	0.020088383928253700	5.302945	4.605495	0.131521
AUDpo	ACAd	0.00047499058350624800	3.676685	2.737448	0.272541
DP	ACAd	0.0016971569228726700	4.229722	3.255406	0.237949
GU	ACAd	0.0005176866909734070	3.714067	3.374939	0.126073
LM	ACAd	0.009521162994810210	4.978690	3.165249	0.364241
MM	ACAd	0.014292427569681000	5.155106	3.880821	0.247189
MOp	ACAd	0.1708846290500290	6.232703	5.504771	0.116792
P	ACAd	0.00029353372101890100	3.467658	2.770084	0.221214
PL	ACAd	0.022180483047511800	5.345971	4.597226	0.140058
PM	ACAd	0.027058455289030100	5.432303	2.941298	0.458554
RL	ACAd	0.018519318463364400	5.267625	3.912774	0.257203
RSPd	ACAd	0.05594213023970380	5.747739	4.355669	0.242194
SSp-bfd	ACAd	0.01881819653760320	5.274578	4.701290	0.115194
SSp-un	ACAd	0.0007365021178216280	3.867174	4.390983	0.173661
SSs	ACAd	0.007882718178074010	4.896676	4.506256	0.093072
V1	ACAd	0.016229756349689300	5.210312	3.605103	0.308199
VISC	ACAd	0.00474457154615531	4.676197	4.491378	0.065800
A	ACAd	0.009505150551067620	4.977959	4.576256	0.084276
ACAv	ACAd	0.16789045264478700	6.225026	5.897673	0.052597
AId	ACAd	0.01081805038912230	5.034149	4.467212	0.112933
AIp	ACAd	0.0006724592935226300	3.827666	3.835410	0.064672
AIv	ACAd	0.0014036246934734600	4.147251	3.139581	0.242973
AUDd	ACAd	0.0038799845835199300	4.588830	4.104528	0.106752
AUDp	ACAd	0.00313814495253143	4.496673	4.062427	0.099819
AUDv	ACAd	0.0016117660365720300	4.207302	3.631408	0.139839
ECT	ACAd	0.0010033512590944000	4.001453	3.690647	0.091569
FRP	ACAd	0.0019106361917382800	4.281178	4.384568	0.061399
ILA	ACAd	0.015648005857049300	5.194459	5.020634	0.051474
LI	ACAd	0.002455008499301120	4.390053	3.000507	0.318446
LLA	ACAd	0.0016117660365720300	4.207302	3.012528	0.287801
MOs	ACAd	0.18606856145587800	6.269673	5.541928	0.116157
ORBl	ACAd	0.027165205828794500	5.434013	4.493225	0.173130
ORBm	ACAd	0.009366384886904130	4.971572	4.325050	0.130144
PERI	ACAd	0.00010140257884352700	3.006049	3.552720	0.188398
POR	ACAd	0.0010086883386034400	4.003757	3.025171	0.246148
PORa	ACAd	0.0003042075581086300	3.483170	2.642575	0.246184
RSPagl	ACAd	0.05469869939926260	5.737977	4.350639	0.241782
RSPv	ACAd	0.05386615792227580	5.731316	3.936846	0.313099
SSp-lj	ACAd	0.00009072855623561240	2.957744	4.126340	0.396233
SSp-ll	ACAd	0.010620574262203200	5.026148	4.790274	0.055825
SSp-nm	ACAd	0.000010673945966655300	2.028325	2.719740	0.341507
SSp-tr	ACAd	0.003954704153329480	4.597114	4.714615	0.067397
SSp-ul	ACAd	0.028275285580780700	5.451407	4.997628	0.084774
TEa	ACAd	0.0029940427702593200	4.476258	3.864648	0.136704
TEp	ACAd	0.00209743253297526	4.321688	3.533122	0.187011
ACAd	AL	0.014354596856327600	5.156991	4.600307	0.107947
AM	AL	0.015308195502279300	5.184924	5.023200	0.043299
AUDpo	AL	0.0031261153576498800	4.495005	4.814037	0.071814
DP	AL	0.012329855871851600	5.090958	5.379132	0.060667
GU	AL	0.000036935841679296300	2.567448	3.005534	0.179761
LM	AL	0.08712484129419990	5.940142	5.932237	0.024754
MM	AL	0.0018165694240507200	4.259252	4.952309	0.164913
MOp	AL	0.005211311099418740	4.716947	4.453940	0.063004
P	AL	0.002598938483890390	4.414796	4.792825	0.089175
PL	AL	0.0011987344871488600	4.078723	3.968102	0.045047
PM	AL	0.01239701138368640	5.093317	5.334425	0.052994
RL	AL	0.08938466153931390	5.951263	5.391115	0.095824
RSPd	AL	0.009136566088559810	4.960783	5.204799	0.074590
SSp-bfd	AL	0.2140730516236930	6.330562	5.467635	0.136311
SSp-un	AL	0.005704899524952620	4.756248	3.478478	0.268651
SSs	AL	0.10075416310822300	6.003263	5.232337	0.128418
V1	AL	0.21374403321770400	6.329894	6.219078	0.038359
VISC	AL	0.006903637831722210	4.839078	4.568671	0.060650
A	AL	0.022947215807956800	5.360730	4.938937	0.080565
ACAv	AL	0.00890824186661741	4.949792	4.309600	0.129780
AId	AL	0.0020146796513499400	4.304206	4.284244	0.034733
AIp	AL	0.00034585336059763100	3.538892	3.860343	0.097124
AIv	AL	0.000020146796513499400	2.304206	3.123776	0.355684
AUDd	AL	0.02871593753810210	5.458123	5.159710	0.060984
AUDp	AL	0.019337574505569100	5.286402	5.322681	0.030642
AUDv	AL	0.0027030308351896800	4.431851	4.839878	0.092067
ECT	AL	0.003492110680717030	4.543088	4.938354	0.087219
FRP	AL	0.0005070280661069100	3.705032	3.618141	0.065601
ILA	AL	0.0008629547031179220	3.935988	3.878291	0.067830
LI	AL	0.02310165000964270	5.363643	5.555157	0.038160
LLA	AL	0.032768759427244700	5.515460	5.220100	0.058263
MOs	AL	0.021184343021136200	5.326015	4.657624	0.125496
ORBl	AL	0.003381302300663190	4.529084	4.442377	0.031183
ORBm	AL	0.0004130094606612250	3.615960	4.102980	0.134686
PERI	AL	0.0012793223878277500	4.106980	4.220248	0.045488
POR	AL	0.004079726035174760	4.610631	5.144911	0.116072
PORa	AL	0.00022497279297549500	3.352130	4.677853	0.395487
RSPagl	AL	0.005597447127484090	4.747990	5.133821	0.085556
RSPv	AL	0.005234810923674410	4.718901	5.035500	0.076885
SSp-lj	AL	0.00010744964871713100	3.031205	2.415314	0.211974
SSp-ll	AL	0.0006211936391147430	3.793227	3.760136	0.103757
SSp-nm	AL	6.71560277662500E-06	1.827085	1.817987	0.179191
SSp-tr	AL	0.008881391201672200	4.948481	4.199289	0.153790
SSp-ul	AL	0.0005842571017180200	3.766604	3.093218	0.198597
TEa	AL	0.0028171955907648100	4.449817	4.854619	0.092119
TEp	AL	0.004657265534653640	4.668131	5.189721	0.111734
ACAd	AM	0.024031285331806000	5.380777	4.870367	0.095089
AL	AM	0.012404006924244100	5.093562	4.903470	0.048084
AUDpo	AM	0.0020736143994560300	4.316728	4.181121	0.064373
DP	AM	0.007151332978203680	4.854387	4.350106	0.103973
GU	AM	0.00018976844547417200	3.278224	2.924590	0.116100
LM	AM	0.02106745136454550	5.323612	5.040576	0.060561
MM	AM	0.0961503788993253	5.982951	5.795724	0.034617
MOp	AM	0.024806300478456300	5.394562	4.778799	0.114145
P	AM	0.0015386222199746100	4.187132	3.718206	0.136644
PL	AM	0.004878316798149410	4.688270	4.074209	0.131232
PM	AM	0.08993857453180040	5.953946	5.645317	0.055658
RL	AM	0.02324828922954640	5.366391	4.960466	0.094412
RSPd	AM	0.03873994501734420	5.588159	5.848525	0.053177
SSp-bfd	AM	0.038170161721814600	5.581724	5.471569	0.056297
SSp-un	AM	0.0022781903083757100	4.357590	4.702820	0.110501
SSs	AM	0.026254938178037300	5.419211	4.791531	0.116057
V1	AM	0.1099005839432520	6.041000	5.636708	0.075612
VISC	AM	0.008711481125354690	4.940092	4.375120	0.114365
A	AM	0.07047531083076180	5.848037	5.409046	0.078915
ACAv	AM	0.019704208756770100	5.294559	4.831912	0.088105
AId	AM	0.004399993146270490	4.643452	4.216702	0.091904
AIp	AM	0.00021021659631222800	3.322667	3.597355	0.083186
AIv	AM	0.000041611751857098600	2.619216	3.195568	0.220048
AUDd	AM	0.019723091976030500	5.294975	4.603600	0.130572
AUDp	AM	0.011133174084717300	5.046619	4.725625	0.063622
AUDv	AM	0.0031456326215924700	4.497708	4.316163	0.052697
ECT	AM	0.0013787578559551000	4.139488	4.324649	0.069598
FRP	AM	0.0018946543879248300	4.277530	3.673132	0.141296
ILA	AM	0.005270041073281230	4.721814	4.047167	0.143134
LI	AM	0.007239407110303000	4.859703	4.401397	0.094667
LLA	AM	0.013379626807468300	5.126444	4.475019	0.127072
MOs	AM	0.02732719148749100	5.436595	5.022101	0.076285
ORBl	AM	0.003964505274622870	4.598189	4.492298	0.029627
ORBm	AM	0.007496110847757800	4.874836	4.081105	0.162822
PERI	AM	0.00034732496450282900	3.540736	3.588885	0.048023
POR	AM	0.0019600177303107800	4.292260	4.089397	0.084238
PORa	AM	0.0007903000328657890	3.897792	3.685608	0.093501
RSPagl	AM	0.09423017550535240	5.974190	6.171554	0.039871
RSPv	AM	0.021907862171648400	5.340600	5.248536	0.065779
SSp-lj	AM	0.00004316591984973040	2.635141	2.777187	0.100562
SSp-ll	AM	0.007477441086780700	4.873753	4.482059	0.089189
SSp-nm	AM	0.000014922789056853300	2.173850	1.982643	0.113467
SSp-tr	AM	0.13454358637686600	6.128863	5.662589	0.076785
SSp-ul	AM	0.0006559262324750730	3.816855	4.207526	0.171970
TEa	AM	0.003393673053017820	4.530670	4.315785	0.054360
TEp	AM	0.006318747483888600	4.800631	4.529072	0.065716
ACAd	AUDpo	0.0016166053063710200	4.208604	4.412319	0.067793
AL	AUDpo	0.001856487374305300	4.268692	5.132742	0.202416
AM	AUDpo	0.005303505212132040	4.724563	4.854640	0.047909
DP	AUDpo	0.04230288629686010	5.626370	5.449247	0.035787
GU	AUDpo	0.000552774499463799	3.742548	3.056404	0.185994
LM	AUDpo	0.008938260340511710	4.951253	5.943451	0.200393
MM	AUDpo	0.0063308350774083300	4.801461	4.774370	0.042410
MOp	AUDpo	0.004719445769103370	4.673891	4.512796	0.058407
P	AUDpo	0.006977470355181210	4.843698	4.852061	0.030720
PL	AUDpo	0.0014966629231180400	4.175124	3.999447	0.051882
PM	AUDpo	0.004036295930031440	4.605983	4.600108	0.052139
RL	AUDpo	0.0010377553954015600	4.016095	4.992401	0.243098
RSPd	AUDpo	0.0014132239863070700	4.150211	4.512262	0.129945
SSp-bfd	AUDpo	0.004265746076516590	4.629995	5.424069	0.171523
SSp-un	AUDpo	0.0008343763774296540	3.921362	3.729862	0.086888
SSs	AUDpo	0.006351685703092330	4.802889	6.050460	0.259754
V1	AUDpo	0.007660621411442300	4.884264	6.048322	0.238328
VISC	AUDpo	0.010966827186975700	5.040081	5.431470	0.082991
A	AUDpo	0.00290467134255381	4.463097	4.682590	0.057929
ACAv	AUDpo	0.0008552360519431140	3.932086	4.014839	0.070537
AId	AUDpo	0.0028838123674300100	4.459967	4.282291	0.053000
AIp	AUDpo	0.002153733682056210	4.333192	4.623988	0.079467
AIv	AUDpo	0.00008865250261050240	2.947691	3.139578	0.104315
AUDd	AUDpo	0.020077193284762800	5.302703	5.575785	0.058074
AUDp	AUDpo	0.19180238359636300	6.282854	5.870962	0.065558
AUDv	AUDpo	0.13218616409701600	6.121186	5.734945	0.063409
ECT	AUDpo	0.0897215979903051	5.952897	5.663410	0.050579
FRP	AUDpo	0.0011107645223499900	4.045622	3.704189	0.089405
ILA	AUDpo	0.0008760945929924210	3.942551	3.650491	0.093191
LI	AUDpo	0.014351258923724800	5.156890	5.724782	0.110123
LLA	AUDpo	0.0038902812498511200	4.589981	5.278865	0.150084
MOs	AUDpo	0.002435336624098490	4.386559	4.687098	0.074184
ORBl	AUDpo	0.0037911939269251100	4.578776	4.306015	0.061718
ORBm	AUDpo	0.00017730500699122700	3.248721	4.082554	0.264266
PERI	AUDpo	0.013642061404206500	5.134880	5.556445	0.084031
POR	AUDpo	0.04096264578160030	5.612388	5.720022	0.021964
PORa	AUDpo	0.035706065719631100	5.552742	5.433398	0.027990
RSPagl	AUDpo	0.0007717986240803030	3.887504	4.584743	0.187489
RSPv	AUDpo	0.0005579894657561300	3.746626	4.262324	0.181781
SSp-lj	AUDpo	0.00021380900871641800	3.330026	2.467882	0.263139
SSp-ll	AUDpo	0.002623070722048830	4.418810	3.996546	0.105870
SSp-nm	AUDpo	0.00021902364387461800	3.340491	2.063294	0.382440
SSp-tr	AUDpo	0.00809865689163586	4.908413	4.445056	0.095968
SSp-ul	AUDpo	0.0004484768189783190	3.651740	3.427381	0.102877
TEa	AUDpo	0.13974233636870400	6.145328	5.631025	0.083690
TEp	AUDpo	0.1710472120963670	6.233116	5.817108	0.066742
ACAd	DP	0.005073819345424260	4.705335	4.563538	0.038531
AL	DP	0.030271294973105900	5.481031	5.560591	0.023672
AM	DP	0.016906550263246300	5.228055	4.802976	0.081843
AUDpo	DP	0.04881743987005320	5.688575	5.526982	0.033802
GU	DP	0.0002150274971988470	3.332494	3.117185	0.085474
LM	DP	0.08933363379444800	5.951015	6.044018	0.025674
MM	DP	0.01245506504711120	5.095346	4.668050	0.084156
MOp	DP	0.006392930749102150	4.805700	4.542348	0.064913
P	DP	0.005766456231515090	4.760909	4.969680	0.047537
PL	DP	0.0012240016408258200	4.087782	3.997773	0.038801
PM	DP	0.013038120784343800	5.115215	5.163719	0.043690
RL	DP	0.022780486781481500	5.357563	5.040900	0.062585
RSPd	DP	0.005013857654539170	4.700172	4.853165	0.056494
SSp-bfd	DP	0.05131307014704720	5.710228	5.567661	0.046777
SSp-un	DP	0.001651992228770180	4.218008	3.809247	0.109871
SSs	DP	0.08698492633245470	5.939444	5.674518	0.054131
V1	DP	0.10653590513029000	6.027496	6.033483	0.042914
VISC	DP	0.020214639467405000	5.305666	5.242479	0.046832
A	DP	0.014524694279943400	5.162107	4.692356	0.092067
ACAv	DP	0.0010255149596490600	4.010942	4.287311	0.076810
AId	DP	0.00100690848366023	4.002990	4.446785	0.110866
AIp	DP	0.001542410595749600	4.188200	4.289549	0.047158
AIv	DP	0.00018608141506069800	3.269703	3.016374	0.097161
AUDd	DP	0.047272982147014900	5.674613	5.612586	0.029132
AUDp	DP	0.09119856399132950	5.959988	5.977046	0.033807
AUDv	DP	0.04353684964415640	5.638857	5.559642	0.037333
ECT	DP	0.019058863515823800	5.280097	5.577329	0.060810
FRP	DP	0.0008766515398758700	3.942827	3.837871	0.053713
ILA	DP	0.0006512848862030410	3.813771	3.835187	0.043423
LI	DP	0.03591997287189680	5.555336	5.808032	0.052049
LLA	DP	0.01570735285582140	5.196103	5.449494	0.056232
MOs	DP	0.007784415343564460	4.891226	4.681065	0.046677
ORBl	DP	0.0016726651173842800	4.223409	4.549804	0.077282
ORBm	DP	0.001242610445463930	4.094335	3.994842	0.046143
PERI	DP	0.007426719135011470	4.870797	4.738157	0.049416
POR	DP	0.0367635126237501	5.565417	5.698156	0.029413
PORa	DP	0.014133932079988700	5.150263	5.378974	0.047523
RSPagl	DP	0.007621070865708890	4.882016	4.854122	0.033645
RSPv	DP	0.0020634359845776700	4.314591	4.686160	0.105747
SSp-lj	DP	0.000047554213142421800	2.677189	2.688425	0.090429
SSp-ll	DP	0.004877407031089500	4.688189	3.974558	0.152249
SSp-nm	DP	0.00002481087038876320	2.394642	2.204575	0.151779
SSp-tr	DP	0.015513007412197600	5.190696	4.444103	0.143833
SSp-ul	DP	0.0007215825132209880	3.858286	3.432158	0.122829
TEa	DP	0.03480134268781270	5.541596	5.267276	0.065043
TEp	DP	0.06880880253858430	5.837644	5.938819	0.027897
ACAd	GU	0.00038986567480317600	3.590915	4.473033	0.246657
AL	GU	0	0.000000	2.981999	2.361831
AM	GU	0.000016244412157811500	2.210704	3.716362	0.686081
AUDpo	GU	0.00004873320789073230	2.687825	2.270456	0.360991
DP	GU	5.41479476042148E-06	1.733582	3.285646	0.895551
LM	GU	0	0.000000	3.218313	2.575904
MM	GU	5.41479476042148E-06	1.733582	3.857902	1.225393
MOp	GU	0.06693773301677540	5.825671	5.013058	0.139488
P	GU	0	0.000000	1.900428	1.263321
PL	GU	0.001543217004164190	4.188427	4.010851	0.072748
PM	GU	5.41479476042148E-06	1.733582	3.029926	0.831904
RL	GU	0	0.000000	4.040201	3.489112
RSPd	GU	0.000037903647106931300	2.578681	3.995890	0.549587
SSp-bfd	GU	0.025270858733039200	5.402620	5.214651	0.072146
SSp-un	GU	0.0004223543776989450	3.625677	4.115791	0.172041
SSs	GU	0.2841148932789020	6.453494	5.667676	0.121766
V1	GU	0.000010829589628966100	2.034612	3.699561	0.818313
VISC	GU	0.10405069849802000	6.017245	5.030427	0.163998
A	GU	0	0.000000	4.042572	3.491746
ACAv	GU	0.000043318359380850100	2.636672	4.046625	0.534747
AId	GU	0.1779250104474550	6.250237	5.684852	0.091001
AIp	GU	0.03402663480535890	5.531819	4.559335	0.175798
AIv	GU	0.09970271850661900	5.998707	5.706505	0.050921
AUDd	GU	0.00047108795485558000	3.673102	4.468804	0.216629
AUDp	GU	0.0010504708367659300	4.021384	4.474251	0.114418
AUDv	GU	0.0012183301729405600	4.085765	4.060959	0.060348
ECT	GU	0.0002653255053024260	3.423779	3.779425	0.137288
FRP	GU	0.0028048652375691000	4.447912	3.928953	0.137644
ILA	GU	0.000032488824639993300	2.511734	3.525452	0.404425
LI	GU	5.41479476042148E-06	1.733582	2.746156	0.732582
LLA	GU	5.41479476042148E-06	1.733582	2.970415	0.805906
MOs	GU	0.005171136478737980	4.713586	5.000390	0.080272
ORBl	GU	0.023386541431866700	5.368966	4.723730	0.120968
ORBm	GU	0.0010450570515172700	4.019140	3.637377	0.158597
PERI	GU	0.00016244412157811500	3.210704	3.505937	0.117302
POR	GU	0	0.000000	2.879871	2.199856
PORa	GU	0	0.000000	1.774994	1.349548
RSPagl	GU	0.000010829589628966100	2.034612	4.070226	1.000492
RSPv	GU	0	0.000000	3.685298	3.094776
SSp-lj	GU	0.029131644397942300	5.464365	4.575160	0.162728
SSp-ll	GU	0.0001299553011549340	3.113794	4.266542	0.376776
SSp-nm	GU	0.13456310507010000	6.128926	5.375437	0.122940
SSp-tr	GU	0.00008122205997813240	2.909674	4.384409	0.506839
SSp-ul	GU	0.0031026800984552100	4.491737	4.441610	0.092752
TEa	GU	0.0027994518363418600	4.447073	4.312536	0.069225
TEp	GU	5.41479476042148E-06	1.733582	3.559025	1.052989
ACAd	LM	0.0030668109130781400	4.486687	4.741877	0.064938
AL	LM	0.035326694285872900	5.548103	5.644178	0.025756
AM	LM	0.020392947444525800	5.309480	4.935632	0.071065
AUDpo	LM	0.005282810106321070	4.722865	5.410089	0.145510
DP	LM	0.022789877984360600	5.357742	5.465221	0.038322
GU	LM	0.00001240829185639860	2.093712	2.742824	0.333141
MM	LM	0.00924621526050745	4.965964	4.820651	0.053284
MOp	LM	0.0009477591806605890	3.976698	4.332255	0.092218
P	LM	0.0333227626688008	5.522741	5.417874	0.045576
PL	LM	0.000250230359583198	3.398340	4.077330	0.199801
PM	LM	0.034456883934043600	5.537276	5.042520	0.089682
RL	LM	0.017231337944997800	5.236319	4.773126	0.089830
RSPd	LM	0.010723708496335800	5.030345	4.975812	0.045836
SSp-bfd	LM	0.009540409144349120	4.979567	4.960183	0.065147
SSp-un	LM	0.00003343004798708310	2.524137	3.367087	0.360252
SSs	LM	0.005997606934852600	4.777978	4.988823	0.063393
V1	LM	0.4799113265668460	6.681161	6.258025	0.063333
VISC	LM	0.0013722997998548500	4.137449	4.652865	0.126755
A	LM	0.005130550893072650	4.710164	4.743470	0.049132
ACAv	LM	0.0023477291916211700	4.370648	4.547168	0.059052
AId	LM	0.0005714786366718670	3.757000	4.308942	0.149886
AIp	LM	0.00028413975391780000	3.453532	3.685739	0.075543
AIv	LM	0.0002758874848998640	3.440732	2.745251	0.202218
AUDd	LM	0.005888490788310570	4.770004	5.432596	0.140001
AUDp	LM	0.012347072549497900	5.091564	5.609936	0.103164
AUDv	LM	0.003469005592633470	4.540205	4.843388	0.074804
ECT	LM	0.01137053763524610	5.055781	5.099740	0.053275
FRP	LM	0.00011009104648841900	3.041752	3.482721	0.177278
ILA	LM	0.00008757577716033960	2.942384	4.011960	0.365900
LI	LM	0.09463373910865920	5.976046	5.642744	0.056956
LLA	LM	0.011657918101101100	5.066621	5.279640	0.057250
MOs	LM	0.003107255747453470	4.492377	4.619836	0.038536
ORBl	LM	0.001337084948495160	4.126159	4.591765	0.117176
ORBm	LM	0.0008698232259889350	3.939431	4.210950	0.091275
PERI	LM	0.0007024816755175090	3.846635	4.381732	0.141383
POR	LM	0.0789748846043439	5.897489	5.788642	0.022835
PORa	LM	0.010436575038141200	5.018558	5.191946	0.044962
RSPagl	LM	0.007201119202497900	4.857400	4.938518	0.040733
RSPv	LM	0.004783337228443510	4.679731	4.974711	0.072103
SSp-lj	LM	0.000015319267509140300	2.185238	2.059541	0.155844
SSp-ll	LM	0.0000891025226795859	2.949890	3.724960	0.262972
SSp-nm	LM	5.59319550554886E-06	1.747660	1.454752	0.275537
SSp-tr	LM	0.0007504953400824600	3.875348	4.426514	0.150429
SSp-ul	LM	0.000022854619750421700	2.358974	2.851139	0.232726
TEa	LM	0.005192266797604090	4.715357	4.818839	0.055216
TEp	LM	0.04843251258633670	5.685137	5.567397	0.034209
ACAd	MM	0.0016090072463544400	4.206558	5.035108	0.196966
AL	MM	0.0026799519040407100	4.428127	4.935539	0.116136
AM	MM	0.03703300893967700	5.568589	5.786706	0.044188
AUDpo	MM	0.0056134130506567900	4.749227	4.032335	0.150949
DP	MM	0.0035439533784064300	4.549488	4.427756	0.062323
GU	MM	0.000512192246631548	3.709433	2.815019	0.241119
LM	MM	0.024217873145097600	5.384136	5.051106	0.067099
MOp	MM	0.0004397602795163580	3.643216	4.690782	0.287539
P	MM	0.010109321305834300	5.004722	3.857420	0.229244
PL	MM	0.0004397602795163580	3.643216	4.207660	0.155234
PM	MM	0.17730092443957000	6.248711	5.797108	0.072272
RL	MM	0.001096814037233640	4.040133	5.083318	0.258206
RSPd	MM	0.113297936470761	6.054222	5.952767	0.028442
SSp-bfd	MM	0.00020694598262443000	3.315857	4.744719	0.430918
SSp-un	MM	0.000025868247053244000	2.412767	4.146703	0.721387
SSs	MM	0.0005846231383914820	3.766876	4.589468	0.218375
V1	MM	0.2687404252199090	6.429333	5.697970	0.113754
VISC	MM	0.0008433056305166630	3.925985	4.535348	0.155556
A	MM	0.0008329578011961990	3.920623	5.387885	0.374242
ACAv	MM	0.008107108773350380	4.908866	4.955463	0.046284
AId	MM	0.002783428053027050	4.444580	4.320728	0.036229
AIp	MM	0.0004449344159582950	3.648296	3.497053	0.056345
AIv	MM	0.000046562897756174900	2.668040	3.048001	0.151852
AUDd	MM	0.002731687403353710	4.436431	4.575560	0.050344
AUDp	MM	0.006653313689744470	4.823038	4.823761	0.029425
AUDv	MM	0.002514397869365620	4.400434	4.139073	0.062127
ECT	MM	0.00621873427625125	4.793702	4.109221	0.142788
FRP	MM	0.0007760487433512280	3.889889	3.371484	0.136480
ILA	MM	0.0058876230921753500	4.769940	4.106301	0.139129
LI	MM	0.00585140286484084	4.767260	4.480250	0.072674
LLA	MM	0.004169961065216500	4.620132	4.590786	0.056164
MOs	MM	0.00061049062628146	3.785679	5.094579	0.345750
ORBl	MM	0.011418261895482200	5.057600	4.541176	0.102108
ORBm	MM	0.006461896534879440	4.810360	4.206597	0.125513
PERI	MM	0.0005742751183663790	3.759120	3.392354	0.099440
POR	MM	0.0061256051611166200	4.787149	3.951216	0.174620
PORa	MM	0.002747210893969760	4.438892	3.528280	0.205144
RSPagl	MM	0.19247042265404000	6.284364	6.183481	0.030732
RSPv	MM	0.06751620139900050	5.829408	5.846756	0.036575
SSp-lj	MM	5.17364946230278E-06	1.713797	2.400540	0.401683
SSp-ll	MM	0.00006208390132764490	2.792979	4.341429	0.554408
SSp-nm	MM	5.17364946230278E-06	1.713797	1.634344	0.233471
SSp-tr	MM	0.0004759759397567920	3.677585	4.804450	0.309219
SSp-ul	MM	0.000020694598262443000	2.315857	3.657072	0.581086
TEa	MM	0.004692507765545560	4.671405	4.358226	0.068318
TEp	MM	0.011501036983558100	5.060737	4.508518	0.109118
ACAd	MOp	0.0045838246949548500	4.661228	5.208116	0.149390
AL	MOp	0	0.000000	3.538797	2.931996
AM	MOp	0.000016488608257541000	2.217184	4.194175	0.891668
AUDpo	MOp	0	0.000000	3.413493	2.792771
DP	MOp	8.24430404645896E-06	1.916154	3.482463	0.817424
GU	MOp	0.005556649456438520	4.744813	4.284271	0.116814
LM	MOp	8.24430404645896E-06	1.916154	3.340242	0.743202
MM	MOp	8.24430404645896E-06	1.916154	4.027258	1.101741
P	MOp	8.24430404645896E-06	1.916154	2.608992	0.371408
PL	MOp	0.0060183300345973600	4.779476	4.588256	0.055549
PM	MOp	0	0.000000	3.370232	2.744702
RL	MOp	0.00036274881300189500	3.559606	4.077737	0.154045
RSPd	MOp	0.001145956150856140	4.059168	3.899920	0.092228
SSp-bfd	MOp	0.23962051652778000	6.379524	5.232847	0.179743
SSp-un	MOp	0.08621066597127170	5.935561	4.756727	0.198605
SSs	MOp	0.12357368566991800	6.091926	5.321218	0.126513
V1	MOp	0.00008244304046458980	2.916154	3.693171	0.266453
VISC	MOp	0.019209187690498500	5.283509	4.826321	0.091590
A	MOp	0.00010717586566110400	3.030097	4.364560	0.440403
ACAv	MOp	0.0016406162165955400	4.215007	4.570283	0.119385
AId	MOp	0.013726758719862200	5.137568	4.904276	0.063688
AIp	MOp	0.004699244047745910	4.672028	4.189653	0.105516
AIv	MOp	0.00023908481850396200	3.378552	3.832581	0.159139
AUDd	MOp	0.001665348000702060	4.221505	4.430096	0.063484
AUDp	MOp	0.001566415601305910	4.194907	4.294896	0.056754
AUDv	MOp	0.00010717586566110400	3.030097	4.096540	0.351950
ECT	MOp	0.00004122151982073700	2.615124	4.014669	0.535174
FRP	MOp	0.014575920805215900	5.163636	5.168430	0.073832
ILA	MOp	0.0006760316049705400	3.829967	4.049624	0.108720
LI	MOp	0	0.000000	3.376768	2.751964
LLA	MOp	0	0.000000	3.552783	2.947537
MOs	MOp	0.1006134404873090	6.002656	6.287116	0.055743
ORBl	MOp	0.012902325675819700	5.110668	4.803391	0.068369
ORBm	MOp	0.006991156111983700	4.844549	4.916064	0.074147
PERI	MOp	0.00016488608257541100	3.217184	3.681246	0.145656
POR	MOp	8.24430404645896E-06	1.916154	3.119636	0.628072
PORa	MOp	0	0.000000	2.893705	2.215228
RSPagl	MOp	0.0004204593358813180	3.623724	4.205275	0.162836
RSPv	MOp	0.00018961862805203400	3.277881	3.692993	0.167441
SSp-lj	MOp	0.054247409004913500	5.734379	5.580278	0.052561
SSp-ll	MOp	0.021740223273218900	5.337264	4.478418	0.162170
SSp-nm	MOp	0.0015169490698521700	4.180971	3.761439	0.133375
SSp-tr	MOp	0.0009975599390166390	3.998939	4.923410	0.231179
SSp-ul	MOp	0.2746009276335650	6.438702	6.024118	0.064389
TEa	MOp	0.00013190887001128400	3.120274	4.377622	0.402961
TEp	MOp	0.000016488608257541000	2.217184	3.656767	0.649285
ACAd	P	0.0019589439049633300	4.292022	4.430851	0.046585
AL	P	0.02295688718426170	5.360913	4.685645	0.125961
AM	P	0.012600912620095900	5.100402	4.345862	0.148009
AUDpo	P	0.011100665088167700	5.045349	4.611858	0.086098
DP	P	0.0042794504280817500	4.631388	4.750513	0.035084
GU	P	0.00007555148412645790	2.878243	2.871548	0.098676
LM	P	0.10073166210282400	6.003166	5.465769	0.093886
MM	P	0.021791242816449600	5.338282	4.641488	0.130528
MOp	P	0.0006637736376037290	3.822020	4.340052	0.136253
PL	P	0.00015110296976153600	3.179273	3.961143	0.245927
PM	P	0.03138087146297550	5.496665	4.622365	0.159060
RL	P	0.003550920915503190	4.550341	4.650921	0.056376
RSPd	P	0.028040386789481300	5.447784	4.181090	0.232516
SSp-bfd	P	0.0005612404963012120	3.749149	4.372305	0.167608
SSp-un	P	0.000010793070155355300	2.033145	3.360953	0.653081
SSs	P	0.0018132346098580700	4.258454	4.491798	0.076222
V1	P	0.41389864058529500	6.616894	5.910320	0.106783
VISC	P	0.0034321953611752700	4.535572	4.619961	0.045778
A	P	0.0009605832291292430	3.982535	4.460507	0.131921
ACAv	P	0.0011926334886815500	4.076507	4.123200	0.047888
AId	P	0.0027144572103750600	4.433683	4.204244	0.056938
AIp	P	0.0029734935446619100	4.473267	3.552235	0.205897
AIv	P	0.00018348222585741500	3.263594	2.886912	0.120144
AUDd	P	0.002196392742457170	4.341710	4.758366	0.100652
AUDp	P	0.0069939093661298000	4.844720	5.007363	0.045300
AUDv	P	0.0069669228293010300	4.843041	4.495149	0.072604
ECT	P	0.06113191491817370	5.786268	4.842127	0.163169
FRP	P	0.0006044118911151040	3.781333	3.395856	0.109156
ILA	P	0.0005180670842931730	3.714386	3.777378	0.060956
LI	P	0.04650193234795430	5.667471	5.265940	0.070848
LLA	P	0.005520659985517650	4.741991	4.640306	0.036682
MOs	P	0.0014894433851199100	4.173024	4.531936	0.087988
ORBl	P	0.0038423329932410800	4.584595	4.373142	0.051947
ORBm	P	0.00018887870654459500	3.276183	3.916042	0.197090
PERI	P	0.001430082196418230	4.155361	4.163854	0.055104
POR	P	0.09909665610536250	5.996059	5.746198	0.041671
PORa	P	0.0252072227990138	5.401525	4.983811	0.078162
RSPagl	P	0.008370029718589270	4.922727	4.333835	0.123347
RSPv	P	0.010177872357326400	5.007657	4.011362	0.200385
SSp-lj	P	0.000010793070155355300	2.033145	2.177875	0.260048
SSp-ll	P	0.00006475838359699340	2.811296	3.865047	0.375770
SSp-nm	P	0	0.000000	1.794294	1.022193
SSp-tr	P	0.00038855097224190400	3.589448	4.353970	0.217148
SSp-ul	P	0.00001618959557597280	2.209236	3.041130	0.403221
TEa	P	0.0172095692416002	5.235770	4.591684	0.123016
TEp	P	0.035050482437014100	5.544694	5.467325	0.035623
ACAd	PL	0.1514188697097320	6.180180	4.707994	0.238211
AL	PL	0.00024029514706499200	3.380745	2.472596	0.321767
AM	PL	0.004275589481700090	4.630996	3.135253	0.323304
AUDpo	PL	0.00007457426814719800	2.872589	2.426377	0.401137
DP	PL	0.00014086269723676400	3.148796	3.001541	0.242947
GU	PL	0.01140157897988220	5.056965	2.747823	0.456626
LM	PL	0.00005800227125304040	2.763445	2.906277	0.298354
MM	PL	0.005609640113701460	4.748935	3.133718	0.340122
MOp	PL	0.08999471376632720	5.954217	5.853240	0.033978
P	PL	0.00001657207919321400	2.219377	2.403311	0.308127
PM	PL	0.0006960268607054230	3.842626	2.621665	0.337002
RL	PL	0.0007374575054517590	3.867737	3.019733	0.247715
RSPd	PL	0.0023946662865390800	4.379245	3.645737	0.170960
SSp-bfd	PL	0.015329147390456100	5.185518	4.266768	0.177176
SSp-un	PL	0.008866046403527610	4.947730	3.430355	0.306681
SSs	PL	0.044106540988282800	5.644503	4.225516	0.251393
V1	PL	0.00033144158717341100	3.520407	3.495186	0.155957
VISC	PL	0.04172842567393650	5.620432	4.423141	0.213025
A	PL	0.003074121299432150	4.487721	3.015168	0.328757
ACAv	PL	0.053842597108148400	5.731126	4.632606	0.191676
AId	PL	0.03959898005393990	5.597684	4.215709	0.246883
AIp	PL	0.0052119111083199800	4.716997	3.752612	0.204449
AIv	PL	0.00259352835207673	4.413891	3.111315	0.295108
AUDd	PL	0.0017483525045216900	4.242629	3.926822	0.087096
AUDp	PL	0.0008534616283459800	3.931184	4.006508	0.075480
AUDv	PL	0.000563450800198099	3.750856	3.614959	0.101330
ECT	PL	0.0008451756961515970	3.926947	3.475430	0.144825
FRP	PL	0.061971213436471700	5.792190	4.696297	0.189202
ILA	PL	0.06462283402192140	5.810386	5.792333	0.034001
LI	PL	0.00014086269723676400	3.148796	2.725941	0.303674
LLA	PL	0.00019886483765253900	3.298558	2.732706	0.285728
MOs	PL	0.2885193864689760	6.460175	5.993796	0.072193
ORBl	PL	0.01719352799084760	5.235365	4.285011	0.181526
ORBm	PL	0.022769998394852300	5.357363	5.322668	0.054787
PERI	PL	0.0005303065606558910	3.724527	3.260528	0.128523
POR	PL	0.00009943241783353110	2.997528	2.831172	0.231252
PORa	PL	0.00006628831809650810	2.821437	2.213888	0.315942
RSPagl	PL	0.006935407759250430	4.841072	3.544282	0.267873
RSPv	PL	0.0006877411333667900	3.837425	3.112475	0.216428
SSp-lj	PL	0.003074121299432150	4.487721	3.873842	0.143392
SSp-ll	PL	0.011625295475715200	5.065404	4.294541	0.152778
SSp-nm	PL	0.0002900113533697140	3.462415	2.227260	0.356732
SSp-tr	PL	0.012793636289737100	5.106994	3.874198	0.241394
SSp-ul	PL	0.018080107152037400	5.257201	4.259294	0.189817
TEa	PL	0.0040850182396287800	4.611194	3.730066	0.191084
TEp	PL	0.000563450800198099	3.750856	3.052358	0.228194
ACAd	PM	0.016042682925425400	5.205277	4.758903	0.085825
AL	PM	0.007940521024701370	4.899849	4.807500	0.040155
AM	PM	0.10448020113673300	6.019034	5.260196	0.126073
AUDpo	PM	0.003209851937937760	4.506485	4.054937	0.101215
DP	PM	0.011688102189629300	5.067744	4.401626	0.131443
GU	PM	6.59785854137433E-06	1.819403	2.998256	0.647934
LM	PM	0.05217578597617890	5.717469	5.321953	0.069260
MM	PM	0.10825102069703500	6.034432	5.809219	0.039508
MOp	PM	0.0004981372283506930	3.697349	4.323930	0.169467
P	PM	0.008864209259526870	4.947640	4.040452	0.183358
PL	PM	0.0013987432379535700	4.145738	3.980289	0.049646
RL	PM	0.00471086870136726	4.673101	5.137468	0.109527
RSPd	PM	0.073846514200994	5.868330	5.298505	0.099955
SSp-bfd	PM	0.0014680234736806800	4.166733	4.277679	0.099240
SSp-un	PM	0.000023092502536597100	2.363471	3.065188	0.379595
SSs	PM	0.0013393651669745500	4.126899	4.346217	0.069182
V1	PM	0.3479244905553860	6.541485	6.256450	0.044885
VISC	PM	0.00302181588600232	4.480268	4.281984	0.064685
A	PM	0.011575932880638800	5.063556	4.656142	0.103581
ACAv	PM	0.0194966502070373	5.289960	4.726679	0.106481
AId	PM	0.002038736038689120	4.309361	4.388916	0.032109
AIp	PM	0.0002276260698468060	3.357222	3.419185	0.046974
AIv	PM	0.000023092502536597100	2.363471	2.900051	0.228867
AUDd	PM	0.001533998729788020	4.185825	4.664497	0.121398
AUDp	PM	0.008646493115112140	4.936840	4.674807	0.054183
AUDv	PM	0.0024115151796536600	4.382290	4.296983	0.048286
ECT	PM	0.00308779173208277	4.489648	4.532635	0.047761
FRP	PM	0.00020453328801741500	3.310764	3.282608	0.141869
ILA	PM	0.005967755201715090	4.775811	4.063817	0.149083
LI	PM	0.019608799234435500	5.292451	4.611047	0.128750
LLA	PM	0.002332340748828260	4.367792	4.636760	0.069186
MOs	PM	0.006614347380607460	4.820487	4.720577	0.048441
ORBl	PM	0.0071784552935551300	4.856031	4.575725	0.058064
ORBm	PM	0.004235824909797030	4.626938	4.270766	0.080816
PERI	PM	0.00022432671672514900	3.350881	3.683291	0.108232
POR	PM	0.008465039714858560	4.927629	4.216358	0.144343
PORa	PM	0.0027084199243384200	4.432716	3.760215	0.152285
RSPagl	PM	0.08595675265605390	5.934280	5.863827	0.049439
RSPv	PM	0.042434100439354900	5.627715	5.396511	0.051863
SSp-lj	PM	0	0.000000	2.204473	1.449414
SSp-ll	PM	0.000036288164365727800	2.559765	3.540916	0.390007
SSp-nm	PM	0	0.000000	1.462931	0.755183
SSp-tr	PM	0.00020453328801741500	3.310764	4.206545	0.271985
SSp-ul	PM	9.89678190865158E-06	1.995494	2.970558	0.495236
TEa	PM	0.005110036473795570	4.708424	4.289828	0.088904
TEp	PM	0.012776738316703700	5.106420	4.542618	0.110411
ACAd	RL	0.0054235169276953100	4.734281	4.858686	0.050626
AL	RL	0.0746916408045192	5.873272	5.580738	0.050378
AM	RL	0.008851522955632360	4.947018	5.658774	0.143876
AUDpo	RL	0.001630771075887570	4.212393	4.451513	0.061444
DP	RL	0.009366190786831380	4.971563	4.670415	0.060700
GU	RL	0.000050356437724049300	2.702055	3.283393	0.240082
LM	RL	0.05062895925698120	5.704399	5.385891	0.057065
MM	RL	0.0006899839681872340	3.838839	5.598884	0.458484
MOp	RL	0.025905859153593800	5.413398	4.972140	0.083647
P	RL	0.0002495060035680970	3.397081	4.273131	0.267617
PL	RL	0.0004393645367723520	3.642825	4.219242	0.161624
PM	RL	0.0077752077141202100	4.890712	5.846302	0.195389
RSPd	RL	0.005124505929685010	4.709652	5.276958	0.122649
SSp-bfd	RL	0.30341846016718400	6.482042	5.877141	0.093319
SSp-un	RL	0.011087254077173300	5.044824	4.867972	0.054421
SSs	RL	0.10215532269206900	6.009261	5.544330	0.078198
V1	RL	0.19525222878209700	6.290596	5.873911	0.067036
VISC	RL	0.010003477508003400	5.000151	4.973344	0.035093
A	RL	0.041526181708893700	5.618322	5.399714	0.053472
ACAv	RL	0.0003239708982272920	3.510506	4.565309	0.300661
AId	RL	0.000999205923588594	3.999655	4.513261	0.138126
AIp	RL	0.0006461122869732590	3.810308	3.975015	0.059987
AIv	RL	0.0001566642846516350	3.194970	3.151208	0.078786
AUDd	RL	0.023113089446700000	5.363858	5.203059	0.036866
AUDp	RL	0.016027729343732600	5.204872	5.200598	0.028322
AUDv	RL	0.0030308050345780300	4.481558	4.713925	0.054415
ECT	RL	0.0026748596530484200	4.427301	4.760223	0.076404
FRP	RL	0.0004600849212502230	3.662838	3.948013	0.095378
ILA	RL	0.00007381472396158220	2.868143	4.039988	0.411753
LI	RL	0.014093699259413600	5.149025	4.920067	0.054229
LLA	RL	0.01910011578715120	5.281036	5.058203	0.049673
MOs	RL	0.017185493187893600	5.235162	5.146014	0.031042
ORBl	RL	0.001429894514235900	4.155304	4.461144	0.089952
ORBm	RL	0.0002411048796370420	3.382206	4.146394	0.236116
PERI	RL	0.0006058331034242900	3.782353	4.279111	0.132355
POR	RL	0.0005854704767597370	3.767505	4.640404	0.231691
PORa	RL	0.000185718000814484	3.268854	3.901939	0.200076
RSPagl	RL	0.0029658897287410200	4.472155	5.225158	0.169715
RSPv	RL	0.004123851329674710	4.615303	5.009676	0.092289
SSp-lj	RL	0.00005376132948288040	2.730470	3.123315	0.157650
SSp-ll	RL	0.0031980997099502700	4.504892	4.370350	0.072971
SSp-nm	RL	0.000013568661244650500	2.132537	2.385883	0.155522
SSp-tr	RL	0.025188424276840900	5.401201	4.969306	0.089990
SSp-ul	RL	0.0016892736196380300	4.227700	4.147542	0.091015
TEa	RL	0.002574868178198740	4.410755	4.699322	0.070515
TEp	RL	0.00498823608803663	4.697947	4.736713	0.052775
ACAd	RSPd	0.0368546252917087	5.566492	4.978039	0.105713
AL	RSPd	0.0032976153801591900	4.518200	4.662602	0.060201
AM	RSPd	0.017176196504171900	5.234927	5.656408	0.081051
AUDpo	RSPd	0.00020554267297447600	3.312902	3.663963	0.143922
DP	RSPd	0.0008132330122422620	3.910215	4.440766	0.141901
GU	RSPd	0.00012511287385690900	3.097302	3.010080	0.108588
LM	RSPd	0.012806191740382700	5.107420	4.661359	0.089828
MM	RSPd	0.05823110078886170	5.765155	5.965896	0.040426
MOp	RSPd	0.0008132330122422620	3.910215	4.690130	0.199456
P	RSPd	0.0013673037345481500	4.135865	3.204972	0.226792
PL	RSPd	0.0013494319855137000	4.130151	4.285024	0.050321
PM	RSPd	0.039008387667306100	5.591158	5.619497	0.052190
RL	RSPd	0.0014119879811034000	4.149831	5.032728	0.212755
SSp-bfd	RSPd	0.00016979582208634900	3.229927	4.819827	0.492240
SSp-un	RSPd	0	0.000000	3.797650	3.219611
SSs	RSPd	0.00020554267297447600	3.312902	4.671530	0.410102
V1	RSPd	0.029928779044558000	5.476089	5.556551	0.046072
VISC	RSPd	0.00023235231293995800	3.366147	4.571390	0.358048
A	RSPd	0.0010098386764570400	4.004252	5.227135	0.305396
ACAv	RSPd	0.025371082644694800	5.404339	4.977248	0.079209
AId	RSPd	0.006443309605513300	4.809109	4.432519	0.079114
AIp	RSPd	0.00008042961688357540	2.905416	3.596192	0.237754
AIv	RSPd	0.000053619776573116600	2.729325	3.021150	0.121387
AUDd	RSPd	0.00023235231293995800	3.366147	4.646457	0.380349
AUDp	RSPd	0.00033065568958526000	3.519376	4.544237	0.291205
AUDv	RSPd	0.00006255643630388800	2.796272	4.181743	0.495471
ECT	RSPd	0.0006345005457813020	3.802432	4.001755	0.067450
FRP	RSPd	0	0.000000	3.917336	3.352595
ILA	RSPd	0.00047364177501098400	3.675450	4.447682	0.212784
LI	RSPd	0.0015460374154014300	4.189220	4.484261	0.098193
LLA	RSPd	0.0005808807707508060	3.764087	4.424430	0.181098
MOs	RSPd	0.007319105377527510	4.864458	5.080042	0.054584
ORBl	RSPd	0.001260065149073960	4.100393	4.726458	0.152684
ORBm	RSPd	0.0015996574759046900	4.204027	4.422554	0.071345
PERI	RSPd	0.0000983028253058353	2.992566	3.464217	0.160323
POR	RSPd	0.0007953604655472660	3.900564	3.805170	0.092672
PORa	RSPd	0.00008042961688357540	2.905416	3.198478	0.174247
RSPagl	RSPd	0.3504943326537820	6.544681	6.081912	0.070709
RSPv	RSPd	0.3959551536471480	6.597646	5.894310	0.106604
SSp-lj	RSPd	8.93663458108607E-06	1.951174	2.220828	0.237489
SSp-ll	RSPd	0.000026809888018887100	2.428295	4.242199	0.746987
SSp-nm	RSPd	0	0.000000	1.828759	1.053639
SSp-tr	RSPd	0.00006255643630388800	2.796272	4.971062	0.777746
SSp-ul	RSPd	0	0.000000	3.586343	2.984826
TEa	RSPd	0.000053619776573116600	2.729325	4.456175	0.632702
TEp	RSPd	0.00142986159007702	4.155294	4.248014	0.093515
ACAd	SSp-bfd	0.016958717276662400	5.229393	4.590788	0.125232
AL	SSp-bfd	0.009667295636557980	4.985305	4.486225	0.105982
AM	SSp-bfd	0.010950904711591700	5.039450	4.633985	0.087833
AUDpo	SSp-bfd	0.0008419940062940040	3.925309	3.950307	0.062538
DP	SSp-bfd	0.002911850005856490	4.464169	4.144271	0.094590
GU	SSp-bfd	0.00033871076520876100	3.529829	4.650822	0.317577
LM	SSp-bfd	0.007023636062009540	4.846562	4.195822	0.157827
MM	SSp-bfd	0.0016401289710240100	4.214878	4.130614	0.102220
MOp	SSp-bfd	0.05730268870251000	5.758175	5.664555	0.060536
P	SSp-bfd	0.0002801508858081310	3.447392	2.368461	0.319859
PL	SSp-bfd	0.001525892716425310	4.183524	4.400231	0.085596
PM	SSp-bfd	0.005751564573095120	4.759786	3.726628	0.225752
RL	SSp-bfd	0.13400407337895600	6.127118	4.950087	0.192102
RSPd	SSp-bfd	0.0064204726455483900	4.807567	4.481157	0.090720
SSp-un	SSp-bfd	0.07790350541308340	5.891557	5.987952	0.036308
SSs	SSp-bfd	0.15152489788350000	6.180484	6.299888	0.035663
V1	SSp-bfd	0.07849482038022660	5.894841	4.226146	0.283077
VISC	SSp-bfd	0.031250070395855300	5.494851	5.384623	0.046196
A	SSp-bfd	0.10544403096862200	6.023022	4.859342	0.193205
ACAv	SSp-bfd	0.004047883455156880	4.607228	3.656289	0.213462
AId	SSp-bfd	0.0010450017073286600	4.019117	4.870828	0.212987
AIp	SSp-bfd	0.003235549139487160	4.509948	4.543620	0.064648
AIv	SSp-bfd	0.00008989054219909990	2.953714	3.997911	0.360830
AUDd	SSp-bfd	0.027289149464958600	5.435990	5.360762	0.030374
AUDp	SSp-bfd	0.022545506683229200	5.353060	5.223797	0.032338
AUDv	SSp-bfd	0.0036546012632215200	4.562840	4.736802	0.052340
ECT	SSp-bfd	0.007139930756808300	4.853694	4.351187	0.104478
FRP	SSp-bfd	0.0006676594494587440	3.824555	4.350929	0.172996
ILA	SSp-bfd	0.0008216540495008490	3.914689	3.303199	0.174283
LI	SSp-bfd	0.004035636116013670	4.605912	3.751174	0.199687
LLA	SSp-bfd	0.007977117700285360	4.901846	4.417537	0.103797
MOs	SSp-bfd	0.06239675436925230	5.795162	5.338023	0.080629
ORBl	SSp-bfd	0.002691788912926020	4.430041	4.478955	0.087619
ORBm	SSp-bfd	0.00032494435745729000	3.511809	4.073340	0.204319
PERI	SSp-bfd	0.0039529288735612700	4.596919	4.150427	0.099239
POR	SSp-bfd	0.0002698776998279140	3.431167	3.300638	0.101345
PORa	SSp-bfd	0.00025344224096069600	3.403879	3.136139	0.124343
RSPagl	SSp-bfd	0.005196010260523770	4.715670	4.400826	0.088407
RSPv	SSp-bfd	0.0061279187731760400	4.787313	3.607423	0.248584
SSp-lj	SSp-bfd	0.0008600783189302040	3.934538	4.818118	0.224570
SSp-ll	SSp-bfd	0.0035916416569811200	4.555293	4.870149	0.101713
SSp-nm	SSp-bfd	0.000015307208578256900	2.184896	3.552304	0.625846
SSp-tr	SSp-bfd	0.10802841397006500	6.033538	4.922971	0.184066
SSp-ul	SSp-bfd	0.01269383941745120	5.103593	5.262362	0.068506
TEa	SSp-bfd	0.009376829084333720	4.972056	4.837111	0.041528
TEp	SSp-bfd	0.001435482822695740	4.156998	3.909951	0.096015
ACAd	SSp-un	0.0005589848017438500	3.747400	5.134846	0.370242
AL	SSp-un	0.00030801154841264600	3.488567	4.541245	0.307792
AM	SSp-un	0.0007415099790041990	3.870117	5.069549	0.313208
AUDpo	SSp-un	0.00005133528766508100	2.710416	3.361204	0.317009
DP	SSp-un	0.0002338605679137320	3.368957	3.957021	0.194847
GU	SSp-un	0.00013689418483078100	3.136385	4.013894	0.320212
LM	SSp-un	0.00013689418483078100	3.136385	4.249050	0.363752
MM	SSp-un	0.0004620181108615480	3.664659	4.847281	0.324246
MOp	SSp-un	0.05646313658710830	5.751765	5.747027	0.053237
P	SSp-un	0	0.000000	1.361173	0.925703
PL	SSp-un	0.00081566156821824	3.911510	4.327329	0.117050
PM	SSp-un	0.00019393312694280700	3.287652	4.386568	0.347598
RL	SSp-un	0.005481469475396070	4.738897	4.909956	0.072097
RSPd	SSp-un	0.0019906687552977100	4.298999	4.566445	0.120541
SSp-bfd	SSp-un	0.28228122925761200	6.450682	6.212967	0.037437
SSs	SSp-un	0.03450873186270420	5.537929	5.859457	0.081066
V1	SSp-un	0.0007015829077065230	3.846079	3.402503	0.157264
VISC	SSp-un	0.017094641601224800	5.232860	5.011874	0.053543
A	SSp-un	0.010837447334542300	5.034927	5.260864	0.090302
ACAv	SSp-un	0.00014830199728149500	3.171147	4.861665	0.533094
AId	SSp-un	0.0002737883723950790	3.437415	4.763892	0.385894
AIp	SSp-un	0.0001825252701924000	3.261323	4.182630	0.286569
AIv	SSp-un	5.7039144087716E-06	1.756173	3.447444	0.967694
AUDd	SSp-un	0.016598391350475300	5.220066	4.721622	0.097494
AUDp	SSp-un	0.009776513402975000	4.990184	4.525135	0.095441
AUDv	SSp-un	0.003507914503509410	4.545049	4.139258	0.096072
ECT	SSp-un	0.00017682147132617500	3.247535	3.698363	0.145297
FRP	SSp-un	0.00006844709173201090	2.835355	3.911080	0.403900
ILA	SSp-un	0.00003422354552431580	2.534325	3.663532	0.445566
LI	SSp-un	0.00005133528766508100	2.710416	3.944324	0.478462
LLA	SSp-un	0.0003536429461831400	3.548565	4.217231	0.202031
MOs	SSp-un	0.0027721070669669200	4.442810	5.598269	0.260138
ORBl	SSp-un	0.0000969665625032842	2.986622	4.554023	0.524807
ORBm	SSp-un	0.000011407828931439500	2.057203	4.321645	1.100738
PERI	SSp-un	0.00007985497903522940	2.902302	3.432398	0.182647
POR	SSp-un	0.000022815658090671800	2.358233	2.650050	0.243923
PORa	SSp-un	0	0.000000	2.330017	1.640561
RSPagl	SSp-un	0.0020762277913742800	4.317275	4.997196	0.161687
RSPv	SSp-un	0.0007072858994278590	3.849595	4.465752	0.179802
SSp-lj	SSp-un	0.003975630374254530	4.599406	4.504826	0.131363
SSp-ll	SSp-un	0.15924763818592500	6.202073	5.805475	0.063946
SSp-nm	SSp-un	5.7039144087716E-06	1.756173	3.266403	0.874239
SSp-tr	SSp-un	0.2025746046503330	6.306585	5.782176	0.083355
SSp-ul	SSp-un	0.1827822419735520	6.261934	6.088033	0.030765
TEa	SSp-un	0.0014202768229807200	4.152373	4.296210	0.059242
TEp	SSp-un	0.00005133528766508100	2.710416	3.219336	0.204220
ACAd	SSs	0.002083694282221790	4.318834	4.497448	0.077194
AL	SSs	0.0021173029372711900	4.325783	4.190005	0.104740
AM	SSs	0.0011186648701923200	4.048700	4.186278	0.122864
AUDpo	SSs	0.002621422362900020	4.418537	4.197095	0.067460
DP	SSs	0.0012675000933771700	4.102948	4.336031	0.076199
GU	SSs	0.00310633292553617	4.492248	4.679840	0.077761
LM	SSs	0.00043690297303059700	3.640385	4.049305	0.166251
MM	SSs	0.0006337500403611930	3.801918	3.641797	0.136986
MOp	SSs	0.08487934118363580	5.928802	5.483506	0.077768
P	SSs	9.60227191363345E-06	1.982374	3.205478	0.622142
PL	SSs	0.005348463052271970	4.728229	4.064454	0.140558
PM	SSs	0.0001104261675993700	3.043072	3.398144	0.247813
RL	SSs	0.006875226337010480	4.837287	4.661068	0.078216
RSPd	SSs	0.0003072727165754040	3.487524	4.025895	0.160326
SSp-bfd	SSs	0.3393970006406410	6.530708	6.158359	0.057379
SSp-un	SSs	0.06344216571449910	5.802378	4.866756	0.161248
V1	SSs	0.0005905395652607760	3.771249	4.349040	0.177463
VISC	SSs	0.15566249960349500	6.192184	5.887461	0.050815
A	SSs	0.005377271937254040	4.730562	4.405099	0.083157
ACAv	SSs	0.0000864205448396376	2.936617	3.847418	0.316521
AId	SSs	0.0036200535923047500	4.558715	4.729982	0.065307
AIp	SSs	0.006049437581402230	4.781715	4.921464	0.056545
AIv	SSs	0.0004032951507028090	3.605623	4.213586	0.205684
AUDd	SSs	0.05141537408894730	5.711093	5.376305	0.058818
AUDp	SSs	0.050046994307515600	5.699378	5.378974	0.056217
AUDv	SSs	0.01743773205141690	5.241490	4.902747	0.065897
ECT	SSs	0.006808007100031690	4.833020	4.605635	0.057668
FRP	SSs	0.003331992383535730	4.522704	4.133801	0.102317
ILA	SSs	0.00003360794826566370	2.526442	3.603032	0.426129
LI	SSs	0.0005761359826584370	3.760525	4.004898	0.131695
LLA	SSs	0.0025302008657525600	4.403155	4.496499	0.071239
MOs	SSs	0.03661347922321070	5.563641	5.212880	0.065194
ORBl	SSs	0.0028902872028913900	4.460941	4.579682	0.069654
ORBm	SSs	0.00196846637206807	4.294128	3.743913	0.142202
PERI	SSs	0.004162583898719940	4.619363	4.123314	0.107676
POR	SSs	0.0000864205448396376	2.936617	3.405293	0.162392
PORa	SSs	0.00006241471618359880	2.795287	3.257176	0.175745
RSPagl	SSs	0.0005665340277172800	3.753226	4.088423	0.121993
RSPv	SSs	0.0009842331762074000	3.993098	3.526147	0.177062
SSp-lj	SSs	0.0034136107695292600	4.533214	4.372551	0.084199
SSp-ll	SSs	0.043757550230589100	5.641053	4.322721	0.233703
SSp-nm	SSs	0.000273664837752297	3.437219	3.723335	0.140286
SSp-tr	SSs	0.026569476649020300	5.424383	4.579258	0.155801
SSp-ul	SSs	0.03095294670919890	5.490702	4.315714	0.213996
TEa	SSs	0.02791862337008500	5.445894	5.192481	0.048840
TEp	SSs	0.0020548872619275500	4.312788	4.253820	0.079014
ACAd	V1	0.005795741407208450	4.763109	4.637018	0.042226
AL	V1	0.03949498925430130	5.596542	5.158275	0.078310
AM	V1	0.01398153969378110	5.145555	4.886350	0.057013
AUDpo	V1	0.0066606405955320100	4.823516	4.250880	0.118718
DP	V1	0.007871889696695510	4.896079	4.704916	0.046065
GU	V1	0.00004801788199603020	2.681403	2.873679	0.113349
LM	V1	0.2681618542732110	6.428397	5.639268	0.122757
MM	V1	0.03822434040400020	5.582340	4.342711	0.222063
MOp	V1	0.0013811791064123700	4.140250	4.394848	0.076284
P	V1	0.07118803413252440	5.852407	4.773725	0.184314
PL	V1	0.0012367929471397300	4.092297	4.117775	0.048906
PM	V1	0.10886016794668500	6.036869	5.575572	0.078366
RL	V1	0.01101572283078840	5.042013	4.848618	0.064406
RSPd	V1	0.0841358332156093	5.924981	4.707530	0.205478
SSp-bfd	V1	0.0045760841274880400	4.660494	4.517767	0.084104
SSp-un	V1	0.00018289886061159900	3.262211	3.139529	0.170715
SSs	V1	0.007920817371950010	4.898770	4.544342	0.085714
VISC	V1	0.0025473756902668600	4.406093	4.516782	0.057371
A	V1	0.0025820877660506700	4.411971	4.914845	0.116770
ACAv	V1	0.007179711607792570	4.856107	4.284875	0.119828
AId	V1	0.0011681268324373500	4.067490	4.344753	0.073494
AIp	V1	0.00024372551682848800	3.386901	3.471277	0.054708
AIv	V1	0.00030124649319631000	3.478922	2.769632	0.203882
AUDd	V1	0.007035144141099140	4.847273	4.575383	0.070239
AUDp	V1	0.013685100780155000	5.136248	4.864015	0.056829
AUDv	V1	0.005707934751930690	4.756479	4.318359	0.092896
ECT	V1	0.021108481879361000	5.324457	4.519938	0.151099
FRP	V1	0.0006028732301818450	3.780226	3.444926	0.101493
ILA	V1	0.0008318863533737000	3.920064	3.818070	0.090327
LI	V1	0.04577074696056030	5.660588	5.264203	0.071354
LLA	V1	0.00838275937454186	4.923387	4.747773	0.044981
MOs	V1	0.002912185264275970	4.464219	4.733887	0.067549
ORBl	V1	0.004770039770366380	4.678522	4.578647	0.035607
ORBm	V1	0.004208884422238050	4.624167	4.237199	0.087208
PERI	V1	0.0017275475103062900	4.237430	3.806502	0.104271
POR	V1	0.03692079126489440	5.567271	4.774738	0.142356
PORa	V1	0.01105976756966270	5.043746	3.756031	0.255309
RSPagl	V1	0.03975053699766760	5.599343	4.716072	0.157745
RSPv	V1	0.08604209969863630	5.934711	4.693566	0.209133
SSp-lj	V1	0.00005562589350370600	2.745277	1.827370	0.335704
SSp-ll	V1	0.0005077407263955540	3.705642	3.884823	0.126494
SSp-nm	V1	0.00002376522880953380	2.375942	1.294729	0.455067
SSp-tr	V1	0.0014311923296424300	4.155698	4.231800	0.064934
SSp-ul	V1	0.00017055128661010300	3.231855	2.851201	0.178137
TEa	V1	0.0046780515152386200	4.670065	4.461839	0.050188
TEp	V1	0.017857472911350500	5.251820	4.592057	0.125633
ACAd	VISC	0.0019654137950598900	4.293454	4.221944	0.068446
AL	VISC	0.00005211323098919810	2.716948	4.247865	0.567002
AM	VISC	0.0001786738518394290	3.252061	3.593515	0.215744
AUDpo	VISC	0.001008762664245090	4.003789	4.583274	0.144734
DP	VISC	0.00029406748006887900	3.468447	4.550065	0.311845
GU	VISC	0.05233280340583340	5.718774	4.165066	0.271685
LM	VISC	0.0000930593468389484	2.968760	4.298759	0.447998
MM	VISC	0.00023450926202408500	3.370160	3.524120	0.235860
MOp	VISC	0.0827259951125887	5.917642	4.495033	0.240401
P	VISC	0.00002605661523444840	2.415918	3.474575	0.438875
PL	VISC	0.005665444637558540	4.753234	4.080929	0.141693
PM	VISC	0.000011167115293992100	2.047941	3.119691	0.670212
RL	VISC	0.0003685148557175600	3.566455	4.760627	0.334834
RSPd	VISC	0.00008561443599330490	2.932547	3.955579	0.348854
SSp-bfd	VISC	0.08564795542238150	5.932717	5.739040	0.039991
SSp-un	VISC	0.017979060755399300	5.254767	4.067357	0.225968
SSs	VISC	0.2608897400270620	6.416457	6.082128	0.052217
V1	VISC	0.0001153934080303940	3.062181	4.111895	0.342920
A	VISC	0.0005695226490632300	3.755511	4.004924	0.158386
ACAv	VISC	0.0003647925833137710	3.562046	3.603459	0.104327
AId	VISC	0.05211695097157640	5.716979	4.385928	0.232824
AIp	VISC	0.12544403067665100	6.098450	5.824502	0.045180
AIv	VISC	0.03134981627502390	5.496235	3.623985	0.340642
AUDd	VISC	0.01944195797317360	5.288740	5.393301	0.030611
AUDp	VISC	0.026570271981175000	5.424396	5.461451	0.023437
AUDv	VISC	0.030705841230462000	5.487221	5.125358	0.065946
ECT	VISC	0.00642109359032661	4.807609	4.971163	0.040865
FRP	VISC	0.010500814823835900	5.021223	3.886989	0.225888
ILA	VISC	0.0007593639926246100	3.880450	3.231038	0.175874
LI	VISC	0.00009678164510043140	2.985793	4.383086	0.472643
LLA	VISC	0.00020473024209985300	3.311182	4.545870	0.378201
MOs	VISC	0.025591279495967600	5.408092	4.928083	0.090356
ORBl	VISC	0.006141917802956020	4.788304	4.316263	0.110044
ORBm	VISC	0.0025274874044883600	4.402689	3.775404	0.148395
PERI	VISC	0.010772537138490100	5.032318	4.655098	0.075012
POR	VISC	0.00005583557591249500	2.746911	3.592965	0.308002
PORa	VISC	0.00005583557591249500	2.746911	3.650134	0.328814
RSPagl	VISC	0.0004020156870355240	3.604243	3.993897	0.140821
RSPv	VISC	0.00002233423081097030	2.348971	3.799475	0.626703
SSp-lj	VISC	0.02145576481191020	5.331544	3.818960	0.283705
SSp-ll	VISC	0.007258618980310690	4.860854	4.257428	0.129824
SSp-nm	VISC	0.017610553254072000	5.245773	2.993896	0.429275
SSp-tr	VISC	0.005821782817730650	4.765056	4.301168	0.108135
SSp-ul	VISC	0.02255012740901250	5.353149	3.860041	0.278921
TEa	VISC	0.06482133931142610	5.811718	5.593582	0.052301
TEp	VISC	0.0006923616432359220	3.840333	4.764772	0.240718
