# Supplementary material for: Predictability of cortico-cortical connections in the mammalian brain
Source: Netw Neurosci. 2024 Apr 1;8(1):138–57. doi: 10.1162/netn_a_00345 (PMC10861169; doi:10.1162/netn_a_00345)
Supplement: Supplementary file 2 [file netn-8-1-138-s002.zip › netn_a_00345-data/Macaque_29x91_Arithmean_DBV23.45_GB_FIN_unnormalized.csv]

	10	2	24c	46d	5	7a	7b	7m	8b	8l	8m	9/46d	9/46v	dp	f1	f2	f5	f7	mt	pbr	prom	stpc	stpi	stpr	teo	tepd	v1	v2	v4	1	25	3	32	45a	9	f3	f4	lip	opro	v6	11	12	13	14	23	24a	24b	24d	29/30
10	0	0	0.0001523039433	0.07512559684	0	0	0	0	0.1319171621	0.0005311569518	0.002109342425	0.007893478844	0.0002399302447	0	0	0	0.00009267524157	0.001491306362	0	0.00872836088	0	0.001425783143	0.02399578757	0.03225248355	0	0	0	0	0	0	0.003513276187	0	0.1096332571	0.0007392339795	0.07320717408	0	0	0	0.0004195995972	0	0.05713556827	0.008123159812	0.008574927854	0.08586608807	0	0.0008936360702	0.0005347344967	0	0
2	0	0	0.00224302171	0.00001660784721	0.03634537522	0.00001806619454	0.00307549546	0.00001191036261	0	0.0002349348056	0.00004905447499	0.00004663798431	0.001808254771	0	0.1254656568	0	0.2032221718	0	0.00002382313703	0	0.02792248385	0.00006921277391	0	0	0.00003848102565	0	0	0	0	0.006354471307	0.0003031748185	0.01119064479	0	0.00009353860744	0	0.003886599409	0.001838813083	0.0005190486056	0.0006172616925	0	0	0	0	0	0.00007941511014	0.0003154177967	0.0001194000853	0.005394841392	0.0002767484477
24c	0.006757295524	0.0002388100437	0	0.003039236039	0	0	0.00003976933784	0.001649585222	0.09366972229	0.002420849953	0.002391405656	0.003039241977	0.006881901652	0.00002782293484	0.004321744905	0.03124014714	0.008511489291	0.09319534984	0	0.0001090695528	0.00251178455	0.00001384255478	0.0001396978229	0.000264137288	0	0	0	0	0	0.0001747026437	0.00228498232	0.0004111922047	0.008931406436	0.001936848695	0.006284897277	0.01034525592	0.005534194011	0.0001031956665	0.003031828393	0	0.006323162985	0.001224354334	0.004000245951	0.001355655503	0.0002407572278	0.008416692941	0.01079885407	0.002259262168	0.0002779971359
46d	0.1820677621	0.00001137190684	0.0004846034559	0	0.0001883180063	0.0145613528	0	0.004293685721	0.03994329134	0.03907067963	0.1119055211	0.1959261721	0.03847661851	0.0007551939457	0	0	0.00009755288586	0.0009038220374	0	0.004122269765	0.00001126360785	0.006865907172	0.003621397408	0.0097493073	0.00001282700855	0.00001503691563	0	0	0	0.0001169218533	0.02390756242	0.00001386083474	0.0153782675	0.07557456742	0.05188116607	0.002674949303	0.0003456362289	0.0009462094278	0.007508963958	0	0.006941511864	0.04185438458	0.01041392576	0.02330534259	0.005060478203	0.02431117942	0.003574025702	0.007510626186	0.001237227922
5	0	0	0.02557321666	0	0	0.01023449921	0.02179359714	0.007110486479	0	0.00006128734059	0.00008584533124	0.000971624673	0.00007022348625	0	0.1089777498	0.01879488527	0.00009755288586	0.00002259555094	0	0	0	0.00002768510956	0	0	0.0000256540171	0	0	0	0	0.01522720973	0	0	0	0.00006050549972	0	0.01144300301	0.0004210233792	0.0006302761468	0	0.0003817083017	0	0	0	0	0.003181402205	0.001617328742	0.001719237558	0.009693782187	0.0003762421405
7a	0.0001233150802	0.000005685953421	0.00796134249	0.0005148432634	0.1505602461	0	0.3972691721	0.07848035683	0.0008884871382	0.001511754401	0.001643324912	0.0007306617541	0.02227840101	0.1180010414	0.0003601454087	0.008328954283	0.00007316466439	0.002123981788	0.0004526396036	0.0000223732416	0.00001689541177	0.001411940588	0	0.0001875374745	0.0004617723078	0.002019958999	0	0	0.0001165863516	0.001826895119	0.0004534623145	0.006003000722	0.0002277950468	0.0003692205399	0.0004409910793	0.002488651103	0.0005589431485	0.02104479404	0.0004062343148	0.00138243729	0.0002502598328	0.0002856273779	0.0001920223102	0.0001804757007	0.008039666511	0.001160219797	0.001497251182	0.003293866329	0.00780789872
7b	0	0.002029885371	0.004319893664	0	0.01139323938	0.0005510189334	0	0.000005955181306	0	0.00003064367029	0.0007848715999	0.001111538626	0.01949872135	0	0	0.00005254860746	0.07719359858	0.00005648887734	0	0	0.001058779138	0.0002214808765	0	0	0.0000256540171	0	0	0	0	0.02245437486	0	0.003516849474	0	0.0001095895261	0	0.0007717316831	0.002326396905	0.001860198984	0	0	0	0	0	0	0.0002501843081	0.0007306117433	0.0006215912818	0.001201098046	0.0001082115591
7m	0	0	0.01952259637	0.0007473531244	0.001820407395	0.02108324902	0.01862530656	0	0.002650009464	0.0001021455676	0.0005150719874	0.03450433539	0.0007783103059	0.0002345075937	0	0.007470660361	0.000004877644293	0.005626292183	0	0.0002125457952	0	0.00004152766435	0	0	0.0000513080342	0	0	0	0	0	0.0003597235879	0	0	0.000500473621	0.0009563523983	0	0.0001770969725	0.003913290247	0.0006250584565	0.003115623268	0.0003353673146	0.0005504366799	0.0003186803657	0	0.002250799938	0.003279459132	0.00431877667	0.008361466035	0.01926624708
8b	0.0194680206	0	0.04286663713	0.03917791156	0	0.007524570025	0	0.03839900906	0	0.02061297555	0.01708322092	0.07100244461	0.01646740752	0.001124841509	0.0003601454087	0.0001313715187	0.00004389879864	0.1028775434	0	0.0008977263193	0	0.0008028681774	0.0002149197275	0.0005811020336	0.00001282700855	0	0	0	0	0	0.008661407849	0	0.04036374464	0.01042884824	0.03794355334	0.007186623601	0.0003426595127	0.001434189699	0.0004301593195	0	0.007392163773	0.006067766308	0.02124624716	0.007966613292	0.001662108516	0.02159020398	0.002585268272	0.006531569826	0.0009744151026
8l	0.0003356395417	0	0.00008307487816	0.00006643138883	0	0.0003613238907	0	0.0005776525866	0.0009348429889	0	0.1848740526	0.01469485156	0.00307812948	0	0	0.00001751620249	0.000882853617	0.003185972682	0.002275109586	0.0000027966552	0	0.0004844894174	0	0.00004754471184	0.006080002052	0.004593777724	0.0002306190327	0.0001050926905	0.00250012954	0	0.0005364555952	0	0.001153708897	0.01693101436	0.0002677674864	0	0.0002580623595	0.0004902137943	0.003778329046	0.000199818461	0.001146947283	0.0004495611471	0.0009605992401	0.0002358781353	0.0001663992943	0.002174027145	0.0008900227287	0.0006497474393	0.0002868328638
8m	0.004828758931	0	0.00002769162605	0.03160473324	0	0.01936696054	0.0001855902433	0.01857421049	0.04907539393	0.4153289853	0	0.2216742259	0.03465529046	0.001899908979	0.00004501817609	0.0002539849361	0.00004389879864	0.03855930767	0.0006283352392	0.0004362782113	0	0.006879749727	0.0000429839455	0.0003433784744	0	0.00002506152605	0	0.00002532353988	0	0.0002331373938	0.007021275556	0	0.001370547909	0.01460049656	0.003862932734	0.0005828444173	0.00106914195	0.0005068096827	0.00489641606	0.0006668677021	0.0004967096907	0.001438772094	0.01351252979	0.0007903618306	0.001645793351	0.01101323275	0.001713980977	0.001538376504	0.0007267689605
9/46d	0.01173718497	0	0.005109105007	0.6036537264	0	0.002267307414	0.000251872473	0.02158157705	0.08696357589	0.01026562955	0.0378087366	0	0.0146123371	0.0007830168806	0	0.0001664039236	0.00003414351005	0.02514884819	0.000005955784258	0.004071929972	0	0.002242493875	0.0002041737411	0.000099051483	0.0000256540171	0	0	0	0.000004318013023	0	0.02754022216	0	0.02811377658	0.04305022066	0.04095143403	0.001747488233	0.001301740371	0.0002905970588	0.005125362374	0.0004686998504	0.004714528416	0.001345818881	0.02343859746	0.005250509827	0.0007940517771	0.01738350078	0.001956892304	0.002777840503	0.0005162926707
9/46v	0.00002503388847	0.01044509643	0.0007476739034	0.0001162549305	0	0.00380293395	0.01269967522	0.001238677712	0.0001467935272	0.02491330395	0.0924922126	0.01682076634	0	0	0	0.0002539849361	0.002843666623	0.003829945884	0.00003871259767	0	0.0200999082	0	0	0.0005216711438	0.0003912237608	0.001418482374	0	0	0.00001295403907	0.00288703117	0.0006527849509	0.003753204095	0.002186917412	0.01712051254	0.000205859294	0.001966924957	0.001788261417	0.001800407531	0.004642898012	0	0.006293844471	0.003598787268	0.001828954432	0.0003164807946	0.0005980672189	0.0009044531822	0.0008242821292	0.001378943003	0.0007447063169
dp	0.00008251911384	0	0	0.0002574216317	0	0.02052319699	0	0.01342893384	0.000104300664	0.000520942395	0.0002084815187	0.00004663798431	0	0	0	0	0	0	0.01464527349	0.00005593310401	0	0.0001937957669	0	0.00003697922032	0.001167257778	0.00008019688335	0.0004749043785	0.0004469604788	0.0001079503256	0	0.0001712255928	0	0	0.0001096254168	0.0000799213313	0	0	0.01791036834	0	0.0006307158178	0	0.00002485744204	0.00006425724044	0.00009379544773	0.003201447458	0.0001770643113	0	0	0.0008005522412
f1	0.000001854362109	0.00043213246	0.01117357111	0.00006643138883	0.336869527	0.0001625957508	0.0009412076622	0.0003066918372	0.000007725975115	0.001848834774	0.0008584533124	0.00005441098169	0.00005851957187	0	0	0.1628131021	0.004302082266	0.0002937421622	0.000002977892129	0	0.00006758164708	0	0	0.00001056549152	0	0	0	0	0	0.003947655046	0.00007840375326	0.01799008989	0.00006965928966	0.0001069118351	0.00003498402051	0.06926066843	0.05180777468	0.0001837371121	0.00005821838227	0.0003717974823	0.00002187944755	0.00003204823493	0.00002876950798	0	0.0008017196782	0.0006087476366	0.0006785047462	0.0474167569	0.0008181102897
f2	0.00006026676853	0	0.0491110988	0.0001328627777	0.1175732086	0.007488437635	0.002929674554	0.03169347491	0.00008498572626	0.01899907558	0.021583969	0.0222929565	0.005173130153	0.001538210826	0.4020460761	0	0.00120477814	0.09718346458	0.000005955784258	0	0.00001126360785	0	0	0.00001584823728	0.000006413504275	0	0	0	0	0.001765464411	0.0006439710983	0.004527450572	0.001046905285	0.0003804819906	0.0009123802691	0.04124183286	0.03074971136	0.001652059192	0.0001146832429	0	0.0001003904667	0.0001656578067	0.0004189130657	0.0001834823244	0.0011578319	0.03767329314	0.02327365153	0.05784781172	0.001424829437
f5	0.00001298053476	0.1422511827	0.02212560922	0.00004982354162	0.006842220897	0.001309799104	0.03662756015	0.00002977590653	0.000007725975115	0.01270690862	0.007027053543	0.0006373857855	0.01804743596	0.00001589881991	0.009003635218	0.04193378875	0	0.002135279563	0.000002977892129	0	0.3166087529	0.001010506499	0	0	0.00003848102565	0.000007518457814	0	0	0	0.005780136442	0.001108760045	0.009010272001	0.001976702909	0.00789283898	0.0001244747865	0.006929572041	0.01582556679	0.0007294537833	0.008846148999	0.0004361803874	0.0007484616804	0.003669367057	0.003351928189	0.00008377286548	0.0001406859497	0.003432763324	0.001508189077	0.006347117177	0.00009157368007
f7	0.002037016776	0	0.08047186531	0.00737388416	0.0003138633439	0.00009033097268	0	0.01341404589	0.1511664291	0.02606754886	0.1079321086	0.05535928737	0.008754527952	0.0005683828118	0.003342599575	0.02425994044	0.00003902115434	0	0	0.0001314427944	0	0.0007474979582	0.00008596789099	0.00005018608472	0.00004489452992	0	0	0	0	0	0.0007387944084	0	0.01193010745	0.0008449607285	0.01502642354	0.0293796247	0.002687154567	0.0002691915787	0.001180698226	0	0.01106651989	0.0008743994059	0.01276301308	0.002997650058	0.0003098499461	0.02584220309	0.01877500035	0.02535085322	0.0005279374324
mt	0	0	0	0.00001660784721	0	0.00005419858361	0.001696825081	0.0009141203304	0	0.02028610973	0.0006867626499	0.0002254169241	0	0.1624143948	0	0.000008758101244	0	0	0	0	0	0.0007198128487	0.0000429839455	0.0000132068644	0.02440338376	0.00001503691563	0.05521702959	0.03626710763	0.08129091317	0.0006749021739	0	0	0	0.00003272854371	0	0	0	0.02485417279	0	0.01184741916	0	0	0	0	0.0004673703653	0.0001577074317	0	0	0.0007751230128
pbr	0.02552993033	0	0	0.0004650197218	0	0	0	0.000005955181306	0.0003515318677	0.0009805974494	0.001189571019	0.0005363368195	0.00001170391437	0	0	0.00006130670871	0.00003902115434	0.002553297256	0.00001786735277	0	0	0.01985022356	0.3149218767	0.1941831686	0.0000513080342	0.00006014766251	0	0	0	0	0.0007301003211	0	0.0008199921742	0.0003283719438	0.0007342241679	0	0	0	0.00008899284911	0	0.0005650871273	0.0003326293941	0.0006849499121	0.0009124379752	0.0004900659477	0.0002685829141	0.0002019341136	0	0.0008007170035
prom	0	0.04237741084	0.002201484271	0	0	0	0.0006628222973	0	0	0.001746689207	0.0005763900812	0.0003303523888	0.009210980612	0	0.0003601454087	0.00007882291119	0.04547427774	0.0001807644075	0.000002977892129	0.000008389965601	0	0	0	0	0.00001282700855	0	0	0	0	0.0008077370341	0.0003170369685	0.001066116414	0	0.0049168058	0	0.001056838218	0.00126384322	0	0.003709635607	0	0.0001523637517	0.0004970463964	0.004739409874	0	0	0.0006504746227	0.0001278259841	0.0005531319487	0
stpc	0.004405037189	0	0.0001523039433	0.004442599128	0	0.01314315653	0.009889308676	0.01167513295	0.0000540818258	0.01214510799	0.03401927841	0.02564700487	0.0009831288074	0.000361698153	0.00009003635218	0.0003765983535	0.000004877644293	0.001841537401	0.001780779493	0.0618200632	0	0	0.2392701326	0.02930471142	0.00001924051282	0.000005012305209	0.001684373084	0.00008863238957	0.0001122683386	0.001519739543	0.001701312455	0.001539288523	0.001168125762	0.00079105878	0.0009345968824	0.0003963243001	0.00002305505332	0.01799685243	0.0007222608281	0.001233291707	0.001099396781	0.00191133096	0.00218158081	0.002381835474	0.001176963195	0.001647343809	0.001381578518	0.0007557908017	0.002706740447
stpi	0.01844904862	0	0.00004153743908	0.01319908657	0.002008725401	0.04129028761	0.00007953867568	0.00008932771958	0.01437031371	0.005750795459	0.01436069755	0.006498225813	0.0007373466056	0.00004769645973	0	0.0004466631634	0.00001951057717	0.01167060206	0.0002173861254	0.2888777023	0	0.4188549439	0	0.2329162606	0.0001282700855	0.00002506152605	0.0005227364742	0.0000607764957	0.0002029466121	0.000236741586	0.001032349099	0	0.002035178719	0.0006655533217	0.0042560826	0	0.0003188344068	0.002380238679	0.000491012721	0.0008264562256	0.00228097143	0.002167216919	0.001542301742	0.001475339709	0.002492516173	0.0008163107336	0.0008202250065	0.0003633579815	0.0007670971234
stpr	0.03550918002	0	0.00002769162605	0.0006144903467	0	0.002791227056	0.0001590773514	0.00005955181305	0.01912951438	0.001399394277	0.00147163425	0.000151573449	0.0002896718808	0.000007949409955	0	0.00004379050622	0.00003902115434	0.006575305322	0.0002426982085	0.0695612048	0	0.01467310807	0.02207225601	0	0.001314768376	0.0004285520954	0.00002391604784	0.000006330884969	0.0002331727032	0.0002103535736	0.001317742596	0	0.0006280685879	0.001266661073	0.001518942498	0	0.00007838498504	0.0002161959845	0.003323376376	0.0001279075597	0.0009145698797	0.001012837299	0.0009775846256	0.001574532066	0.001026141886	0.0005479984645	0.0003288385807	0.0002105503801	0.0005971223433
teo	0	0	0	0.00001660784721	0	0.002303439803	0	0	0	0.001470896174	0	0.000007772997384	0	0.0003378499231	0	0	0	0.00004519110187	0.03820040023	0	0	0.0001661106574	0	0.00000528274576	0	0.1376153457	0.02947482067	0.003498447034	0.2376720728	0	0	0	0	0	0	0	0	0	0	0.0005358996851	0	0	0	0	0	0.0002643596585	0	0	0
tepd	0.000009271810544	0	0	0.00006643138883	0	0.002718962278	0	0.000005955181306	0	0.0001430037947	0.00004905447499	0	0.0001053352294	0.001216259723	0	0	0.00003902115434	0	0.01355238708	0	0	0.0007890256226	0.0001504438092	0.0009271218809	0.2313799937	0	0.003493451274	0.0009648268693	0.07475775947	0	0.00007280252538	0	0	0.00003919650638	0	0	0	0.0003766865719	0	0	0.0000539086778	0	0.00005838533612	0.00004478776987	0.00006755442726	0.0001082740395	0	0	0.0001236272653
v1	0	0	0	0	0	0.00001806619454	0	0.00002679831587	0	0.0001430037947	0	0	0	0.00001192411493	0	0	0.00005365408722	0	0.01899448494	0	0	0	0	0	0	0	0	0.7582348986	0.01212066256	0	0	0	0	0	0	0	0	0	0	0	0	0	0	0	0	0	0	0	0
v2	0.000007417448435	0	0	0.002242059373	0	0.00003613238907	0.00003976933784	0.001450086648	0	0.003493378414	0.0001226361875	0.001780016401	0	0.07936293429	0	0	0.00003414351005	0.00009038220374	0.1194626096	0.0000111866208	0	0.0003875915339	0	0.00000528274576	0.02425587317	0.0001754306823	0.7283290712	0	0.3819887041	0.0001140936075	0.00005281035299	0	0.000168130438	0.00006015945305	0.0002922642205	0	0	0.0001197146637	0	0.001808385984	0.0002510745969	0.00009186158098	0.000028212316	0.0003803204018	0.0001012774603	0.0001398298264	0	0	0.0003020341944
v4	0	0	0	0	0	0.00300802139	0	0.0003662436503	0.000007725975115	0.01211446432	0.0001103725687	0.00008550297123	0	0.3375438708	0	0	0	0	0.3809260053	0.0000223732416	0	0.001356570369	0	0.00000264137288	0.2559693691	0.02738723566	0.1349514248	0.1532251427	0	0	0	0	0	0	0	0	0	0	0	0.001231603201	0	0	0	0	0	0	0	0	0
1	0	0.009256732169	0.00002769162605	0	0.002510906751	0	0	0.0001548347139	0	0	0	0	0	0	0.001215490754	0	0.002477843301	0.00001129777547	0.000002977892129	0	0.00002252721569	0	0	0	0.0000256540171	0	0	0	0	0	0	0.007499996339	0	0	0	0.0004506859526	0	0	0	0	0	0	0	0	0.0005069650001	0	0	0.0002415524574	0
25	0.01671151132	0	0	0	0	0	0	0.00002382072522	0.0001545195023	0.00005107278382	0	0	0	0	0	0	0.000004877644293	0	0	0.001087898873	0	0	0.002707988566	0.006883417725	0	0	0	0	0	0	0	0	0.004480680166	0	0.0006091835405	0	0	0	0	0	0	0.0001154527626	0	0	0	0	0	0	0
3	0	0.2399699782	0.000526140895	0.00002906373261	0.03207683375	0	0	0.00002977590653	0	0.0002451493624	0.0000245272375	0	0.00003511174312	0	0.009926507828	0.005797863023	0.01048205759	0.0001129777547	0	0	0.0001126360785	0	0	0	0.0001218565812	0.000005012305209	0	0	0	0.04813189746	0.0001088939566	0	0	0	0	0.006824310477	0.003411107617	0	0.0001248168428	0	0	0	0	0	0.0004546086425	0	0.0004566214827	0.003980307863	0.003137006451
32	0.04519265895	0	0.001938413824	0.001594353332	0	0	0	0.00003573108783	0.03397883855	0.0001021455676	0.00029432685	0.00003109198954	0.0000907053364	0	0	0	0.00003902115434	0.0002485510603	0.000002977892129	0.002603685992	0	0	0.000343871564	0.001563692745	0	0	0	0	0	0	0.01075844991	0	0	0.0005255993937	0.008359757972	0	0	0	0.0008255809208	0	0.01922281305	0.0005861830199	0.003559375493	0.007629767807	0.0003394690395	0.0004201717771	0.0004412066226	0.0003035053	0.0002614894419
45a	0.004108339252	0	0	0.001444882707	0	0.001345931493	0	0	0.0002781351041	0.01246175925	0.02625640774	0.02006210625	0.05704487866	0.00001589881991	0	0	0.00002926586576	0.03471806401	0.000002977892129	0.0003691584865	0	0.00001384255478	0.0003868555095	0.002113098304	0.00001924051282	0.0009423133793	0	0	0	0	0.002413601173	0	0.004489591747	0	0.002488377423	0	0	0.0003754262878	0	0	0.01040977788	0.004726958202	0.00848281194	0.001132474487	0.000253259346	0.00122596898	0.0009868162875	0	0.000309111998
9	0.1118968455	0	0.01334736376	0.1171642101	0	0.00005419858361	0	0.0004823696857	0.1764303677	0.002574068305	0.0021583969	0.0243566873	0.000547157997	0.00001589881991	0.00004501817609	0	0.00004877644293	0.1158925808	0	0.001230528288	0.00002252721569	0.00002768510956	0.0004728234005	0.001657461482	0	0	0	0	0	0	0.0008907054148	0	0.07599663177	0.0004891518323	0	0.0004722698891	0.00003178597132	0.00004706894586	0.0006822554526	0	0.03994994073	0.0008345169255	0.004394546784	0.06424133514	0.0003380656864	0.001160973065	0.0005065371899	0.0006409901766	0.0001858958235
f3	0.000001854362109	0.0005742812955	0.1150448604	0.00001660784721	0.04459998117	0.0004968203498	0.001166567243	0.001673405947	0	0.0002247202488	0.0002330087562	0.0003575578797	0.001237688945	0	0.2299415889	0.3403047819	0.03141202925	0.01005502017	0	0	0.001565641491	0	0	0	0	0	0	0	0	0.002404683346	0.0003085503404	0.007884367865	0.0004902804186	0.0001489883725	0.0001663300048	0	0.003202566586	0.0006723797993	0.0002199025561	0	0.00005659264853	0	0.0001552960666	0.00007545455554	0.0004349423287	0.02445970564	0.0827280915	0.2915123423	0.0001891224761
f4	0.000006490267381	0.1107851164	0.003073770492	0.00003321569442	0	0	0.01191754491	0	0.00003090390046	0.005423929642	0.03860587182	0.008888422509	0.01467670863	0.00001589881991	0.02943063262	0.004230162901	0.4998170883	0.002722763888	0.0000208452449	0	0.003255182668	0	0	0.00000528274576	0	0	0	0	0	0.002468472939	0.002786567259	0.05320230717	0.0004697839262	0.0002117642885	0.00004021648722	0.04708662881	0	0.0003613026497	0.0006029537677	0	0.0000370988813	0.00003213373823	0.000253399519	0	0.0002392053175	0.01835939616	0.002515905969	0.009814768185	0.001099251632
lip	0.000004635905272	0.001569323144	0.0002215330084	0.00003321569442	0.002950315433	0.1293358867	0.05777159144	0.03106818087	0.0005717221585	0.02920341779	0.006278972799	0.002432948181	0.01613969792	0.0202034254	0	0.00007006480995	0.005662945024	0.0004406132433	0.02286723366	0.000008389965601	0.0006082348237	0.02793427555	0.0000429839455	0.000120182466	0.007901437266	0.002826940138	0.001170178055	0.0009762224622	0.002862842634	0.002155175507	0.0000967374374	0.00832877742	0.0001049027527	0.0001787290776	0.0001113346944	0.0006196414004	0.0008257124707	0	0.0002088335017	0.004981707236	0.00004945299638	0.0001104824217	0.000134440284	0.000008510122717	0.009877134267	0.0006457894069	0.0004588144171	0.0009410329616	0.01315900468
opro	0.0299655645	0.007630549491	0.0006369073992	0.000481627569	0	0	0	0	0.00540818258	0.004412688522	0.0002207451375	0.001298090563	0.006659527279	0	0	0.0002452268348	0.007955437842	0.001208861975	0.000002977892129	0.003828620969	0.02824912848	0	0.000429839455	0.006397405115	0	0.00008019688335	0	0	0	0	0.004316119096	0.0006226596119	0.001915340985	0.01796286952	0.004052056278	0	0.001736960105	0	0	0	0.002786083332	0.001500036215	0.003476893651	0.004801726248	0.0003744875363	0.002353369884	0.0005965431935	0.002177786359	0
v6	0	0	0.0001384581303	0	0	0.0001264633618	0	0.002322520709	0	0	0	0.0009638516757	0	0.0202034254	0	0	0.000009755288586	0	0	0	0	0	0	0	0	0	0	0.000003798530982	0	0	0	0	0	0	0	0	0	0	0	0	0	0	0	0	0.0003208093033	0	0	0	0
11	0.0318152907	0	0.00004153743908	0.002632343782	0	0	0	0.00002977590653	0.01270150309	0.0005413715085	0.0001839542812	0.0002565089137	0.0601698238	0	0	0	0.0001512069731	0.0002711466112	0	0.0006823838689	0.00005631803923	0	0.0003223795912	0.004527313116	0.00001282700855	0.00003508613647	0	0	0	0	0.003068201526	0	0.02523242327	0.008582472914	0.009625058174	0	0.0001101333926	0	0.0007534486295	0	0	0.004515014142	0.003650360476	0.007940638982	0.0001961229909	0.000516891908	0.0002191282379	0.0002701252085	0.0002057880724
12	0.06351468377	0.006174945415	0.02076871954	0.003541623417	0.0001255453376	0.00006323168088	0.001007489892	0.00004168626914	0.02243623173	0.02122584896	0.007137426112	0.007197795578	0.09710152561	0.000003974704978	0	0.0001226134174	0.01215508958	0.01242755301	0	0.007797074699	0.1332315854	0.004083553661	0.006071482301	0.01701704478	0.0002372996582	0.001821972944	0	0	0	0.0006521373399	0.03348617936	0.001005559969	0.02937209423	0.02025540703	0.00926754947	0.0007668776415	0.001212297652	0.0001511710082	0.03090841813	0	0.0202475997	0	0.01793956252	0.0410599769	0.0009127301199	0.007610826137	0.001331016464	0.0009842741168	0.001671707748
13	0.02619008324	0.000176264556	0	0.0005646668051	0	0.00001806619454	0	0.00002382072522	0.01123356782	0.003636382208	0.003127222781	0.0006995697646	0.0148171556	0	0	0.00007006480995	0.000117063463	0.00266627501	0	0.002984031099	0.001655750353	0.002221730042	0.0002149197275	0.001611237457	0	0.0003408367542	0	0	0	0	0.005524391958	0.0002017347782	0.005976697075	0.0167934772	0.004984487617	0.0003220687793	0.0005962793725	0	0.001447268698	0	0.003212486334	0.001895402945	0	0.005974261444	0.0002407541211	0.002704116538	0.001377223236	0.0006663864243	0.0003055487751
14	0.2147471855	0	0	0.002225451526	0	0	0	0.00002084313457	0.005543387145	0.00006128734059	0.00009810894999	0.00005441098169	0.000468156575	0	0	0	0.00001463293288	0.00002259555094	0	0.0001342394496	0	0	0.01358292678	0.01264821404	0	0	0	0	0	0	0.02512703411	0	0.02056696071	0.0002136488906	0.009694167319	0	0	0	0	0	0.009329241999	0.0001394155184	0.004114772747	0	0.0009644008541	0.0002211208365	0.0002316696175	0	0
23	0.008305687885	0	0.02399479397	0.01378866514	0.08857223565	0.09211049285	0.00546165573	0.09117382579	0.006532311959	0.0007558772006	0.0002575359937	0.008223831233	0.0118238795	0.002019150129	0.03205294138	0.08346470485	0.0001463293288	0.03040231378	0.0001131599009	0.01255698185	0	0.003086889716	0.0004620774141	0.0005480848726	0.00001282700855	0.000007518457814	0	0	0	0.0336439204	0.002108925322	0.03542092932	0.003270024931	0.005479941648	0.01035226375	0.009262115064	0.001163248667	0.04585200736	0.002695176386	0.001326996906	0.004352075747	0.004389409433	0.002137557386	0.003844725787	0	0.01246862388	0.01521168101	0.02213517158	0.09228492403
24a	0.000734327395	0	0.004361431103	0.0001826863193	0.00006277266878	0.00009033097268	0	0.00109575336	0.002537982825	0.00416753916	0.0007112898874	0.0006296127881	0.01633866447	0	0	0.0003152916448	0.0007560348654	0.01080067335	0.00001042262245	0.001230528288	0.002128821883	0	0	0.0008452393216	0.0000769620513	0.0002706644813	0	0	0	0.0009735846541	0.002028346376	0	0.003204338859	0.0005983232906	0.0009651669398	0.001450895743	0.002079071535	0.0001556834401	0.001387382348	0	0.00123811555	0.001050139529	0.001207595313	0.001312664254	0.0005526457685	0	0.004360211145	0.001492175953	0.0006637917957
24b	0.001840454393	0.00005685953421	0.1184786221	0.00003321569442	0.01255453376	0.005871513224	0.001908928216	0.01014465135	0.008139314783	0.002318704386	0.001017880356	0.0005169043261	0.002773827707	0.0009062327349	0.004242963096	0.02127342792	0.0001316963959	0.06477014676	0.000004466838193	0.001026372459	0.00003942262746	0.0004568043078	0	0.001291631338	0.00003848102565	0.00003508613647	0	0	0	0.001048784082	0.001852904644	0.003808967175	0.003265865563	0.0007598849854	0.0009281548863	0.06797545597	0.02594307299	0.0009639931038	0.0003837919043	0	0.0005936359253	0.0005343872782	0.0006955321789	0.0006191411018	0.001081265532	0.07617717953	0	0.02708619037	0.0004766725916
24d	0.000102917097	0.00007960334789	0.1016282676	0.00001660784721	0.006026176203	0	0.001670312189	0.009132270532	0.0001390675521	0.001052099347	0.0003679085625	0.0005518828143	0.001135279694	0	0.02076463372	0.1347171133	0.0005023973622	0.01782788969	0	0.0000223732416	0.0001182678824	0	0.0000429839455	0	0.00001924051282	0	0	0	0	0.001519181419	0.0003506689352	0.002355088243	0.0007071317286	0.0003881185326	0.0005965526023	0.1189096554	0.1275000036	0.0005130815961	0.0002847996914	0	0.00009080616768	0.00008239064468	0.0002663210921	0.0001186947796	0.0005892016969	0.01266028631	0.03758267909	0	0.000204146812
29/30	0.001255403148	0	0.00004153743908	0.002470417272	0.002950315433	0.03640338199	0	0.00565444465	0.0005369552705	0.0002451493624	0.0001226361875	0.00543721167	0.006852641866	0.0003974704978	0.00004501817609	0	0.00001463293288	0	0.00001786735277	0.007864194423	0	0.0003322213148	0.0000429839455	0.0001914995338	0	0	0	0	0	0	0.0005177472519	0.0002078901091	0.000969563342	0.001079705097	0.0003836178839	0	0	0.0002016588286	0.0002816214251	0.0003307250997	0.0006166267039	0.0007223484536	0.0005432758848	0.0006442893745	0.000940861693	0.0007312752379	0.0002933362298	0	0
31	0.0008808220016	0.0000284297671	0.0003184536996	0.00101307868	0.002008725401	0.07333068362	0	0.02676853997	0.000706926723	0.00007150189735	0.00003679085625	0.02730653981	0.00003511174312	0.002154290098	0	0.0001050972149	0	0.0048354479	0	0.001787062673	0	0.001744161903	0	0	0	0	0	0	0	0	0.0008296875914	0	0	0.0008170690635	0.0007499826926	0	0.000009007621393	0.004205411724	0.00008412698257	0.004171503154	0	0.0001069194177	0.001007571265	0	0.006450261807	0.001201714101	0.001746058454	0.002612694087	0.0206480304
44	0.00002410670741	0.0005685953421	0.01603345148	0.00008303923604	0	0	0.002717571419	0.0001667450766	0.0000540818258	0.01926465406	0.01577101371	0.009486943308	0.0815879871	0	0.0004051635848	0.000683131897	0.002858299556	0.010314869	0	0	0.01130866228	0	0	0.000110937661	0.00001282700855	0.00002756767865	0	0	0	0.000665085384	0.002419951907	0.004044505855	0.001577705458	0.009543520321	0.00006686164947	0.001072754205	0.009308793954	0	0.002792477983	0	0.0003377908941	0.002030435368	0.003577422197	0.000164274437	0.0001754588829	0.003941015762	0.0009139387578	0.001775591614	0.0002075578335
45b	0.0007890310773	0	0.00008307487816	0	0	0.000135496459	0.0003446675946	0.0001131484448	0.0004790104571	0.06816173729	0.1235069044	0.004244056572	0.007630952172	0.0006756998462	0	0.00004379050622	0.0001365740402	0.006394540915	0.0005002858776	0.00005033979361	0	0.0007474979582	0	0.0007818463725	0.0004168777778	0.006485922941	0	0	0.00003454410419	0	0.002236004404	0	0.00323101555	0.03844772529	0.0002780858253	0	0.0002360085756	0.0002561160251	0.003362496599	0	0.005031567794	0.001828994553	0.003510240853	0.001871107533	0.0001624153038	0.002594159162	0.002193822013	0.0002417077081	0.0002431158788
46v	0.09004040655	0	0.002312250775	0.05842225452	0	0.0001445295563	0.0006760787433	0.005779503457	0.03915524188	0.01113386687	0.03367589708	0.09693316388	0.3005272613	0.00008346880453	0	0.0004554212647	0.0001121858187	0.01482268141	0	0.0008529798361	0.0003153810197	0.002989991833	0.002471576866	0.008703323639	0.00003848102565	0.0004085028746	0	0	0	0	0.003881735757	0	0.07186362221	0.05179250886	0.06518971448	0	0.0004648070801	0.0004131897084	0.003535919123	0	0.08818529359	0.04890790451	0.03596365742	0.03760589806	0.003555402754	0.002392412806	0.003393013142	0.0005086594079	0.002674427447
7op	0.000007417448435	0.002064001092	0.003489144883	0.00001660784721	0.1015347918	0	0.1516007158	0.0005419214988	0	0.0001123601244	0.0005763900812	0.0008317107201	0.0004271928747	0	0.006595162797	0.01241022946	0.00003414351005	0.0003841243659	0	0	0.00005068623531	0.0008028681774	0	0	0	0	0.00002049946958	0	0	0.002032866233	0.00003385368808	0.0008068432999	0.00004791119898	0.00008742667053	0.00002764349208	0.00621043074	0.0007359784658	0.002860316333	0.0001357187142	0.0003939367249	0.0000216908023	0.00002530593917	0	0	0.0009036513314	0.0003422100868	0.0005815700429	0.002525859723	0.0009793722545
8r	0.000324513369	0	0.00002769162605	0.004235001038	0	0	0	0.003680302047	0.0005833111212	0.1234224894	0.07092050722	0.05874054123	0.001931145872	0.0004411922525	0	0.00002627430373	0.0002585151475	0.002304746195	0.00008040308748	0.000005593310401	0	0.0006782851843	0	0.00005811020336	0.0005387343591	0.001919712895	0.000001708289131	0	0.00008204224744	0	0.0007777235739	0	0.001330270178	0.008693763135	0.0004870618109	0	0	0.000386306044	0.005495025585	0.0002670923381	0.001333881552	0.002537023824	0.003766312091	0.0003135169934	0	0.003932203934	0.0006605127046	0.0002607189319	0.0003898804048
aip	0	0.002444959971	0	0	0.0010043627	0	0.0268045337	0.0003126470185	0	0.0001021455676	0.0009197714061	0	0.002065740887	0	0	0.00005254860746	0.003365574562	0	0	0	0.004336489021	0	0	0	0	0	0	0	0	0.01651602283	0	0.004215745753	0	0	0	0.001576000003	0	0	0	0	0	0	0	0	0.0005471382497	0	0	0	0.006287030988
core	0.0003708724217	0	0.00002769162605	0	0	0	0	0	0.00001545195023	0.00069458986	0.0007112898874	0.00001554599477	0	0	0	0	0.00005365408722	0	0	0.08208183013	0	0.0130396866	0.01899890391	0.0009614597283	0	0.000007518457814	0.00005637354133	0	0	0	0	0	0	0.0001233879542	0.00007279741567	0	0.00004071248291	0	0.00004392904214	0	0	0.00002328201718	0.0000415728546	0	0	0	0	0	0
ento	0.000204907013	0.001438546215	0	0.00001660784721	0.0003766360127	0.004453316953	0	0.00004168626914	0.0001545195023	0.0002860075894	0.00006131809374	0	0.00002340782875	0.0004610657774	0	0	0.000117063463	0	0	0.007839024527	0.002252721569	0.0005813873008	0	0.003856404405	0.0000256540171	0.0003433429068	0	0	0.00006477019535	0.000932823193	0.00103661101	0.0007114175893	0.0003604000329	0.0001080051528	0.00008714431324	0	0.0001120111843	0.0002674814128	0.0005899865691	0	0.0002576916423	0.00007933815743	0.0001878540521	0.0002637694091	0.0001208178432	0.0001978925773	0	0	0
f6	0.00004821341483	0	0.262073549	0.003321569442	0.003515269452	0	0	0.001899702836	0.06546218715	0.002328918942	0.00127541635	0.00965794925	0.009175868869	0	0.007799399007	0.07542476791	0.00003414351005	0.2421339238	0	0.0000223732416	0	0.00001384255478	0.00008596789099	0	0	0.00001503691563	0	0	0	0	0.0003692977447	0	0.002284723265	0.001319290018	0.002685216266	0.1254528297	0.0005948578882	0	0.000244238683	0	0.000479288844	0.0002362861219	0.001710007941	0.000203814803	0.0002020517255	0.01482807508	0.02143421684	0.08625523374	0.0002434562193
fst	0.0001084801834	0	0	0	0	0.00866274028	0	0.00005359663175	0.0002201902908	0.003309516392	0.002783841456	0.0002876009032	0.00002340782875	0.01037000529	0	0	0	0.00007908442828	0.0618567753	0.0001006795872	0	0.006090724104	0	0.002263656558	0.0697660995	0.001045065636	0.00739347536	0.002133508235	0.01213793461	0	0.0003024793905	0	0.0002448256729	0.0001495622643	0.00005514813558	0	0	0	0	0.003168608427	0	0	0.00011426289	0.0000805842737	0.0006776136781	0.0002916897797	0	0	0.001254325576
gu	0	0.007761326419	0	0	0	0	0	0	0	0.001317677823	0.00009810894999	0.00002331899215	0.0001521508869	0	0	0	0.0103845047	0	0	0	0.1610808558	0	0.0000429839455	0.00000528274576	0	0	0	0	0	0	0.0008053333353	0	0	0.006159996773	0	0	0.0008894886175	0	0.0005838824863	0	0.0001520373672	0.0003158905098	0.0003106588263	0	0	0	0	0	0
ins	0.0002939163942	0.02997634643	0.01748726185	0.00001660784721	0.009227582311	0.001273666715	0.0145688341	0.0001548347139	0.0001004376765	0.009213530202	0.003004586593	0.001966568338	0.01007999625	0.000003974704978	0.002656072389	0.00648099492	0.00655555393	0.002462915052	0.00004466838193	0.001306037979	0.02495452318	0.01964950651	0.0006232672097	0.0009508942368	0.0001282700855	0.00007769073074	0	0	0.00007340622139	0.002271951905	0.005812519197	0.01135116011	0.0003543888546	0.001546849573	0.0001491101195	0.002829453987	0.008587234687	0.001278948666	0.003774977695	0.0004901799724	0.0001932267589	0.0002166081493	0.003008699526	0.0003267843845	0.001947430302	0.005035797101	0.002512460772	0.008438048503	0.001071994513
ipa	0.0001817274867	0	0.00002769162605	0	0	0.00234860529	0	0.00013696917	0.0007107897105	0.002022482239	0.00009810894999	0	0.008971050368	0.0007790421756	0	0.00005254860746	0	0.002982612724	0.001332606728	0.00006432306961	0	0.006035353885	0.001160566528	0.0209302387	0.005586162223	0.006345578395	0.001253884222	0.0000620426727	0.001144273451	0	0.0003588637343	0	0.0003727225881	0.0002862461325	0.0004415840193	0	0	0.000385377004	0	0.0004962181553	0.0002174525132	0.0003324274035	0.0002678975557	0.0001895490384	0.0001872201907	0.0004366372964	0.0001430380318	0.0001367221718	0.0002690281447
lb	0.00109036492	0.00001705786026	0.00002769162605	0	0	0.00001806619454	0.001444952608	0.0003334901531	0.0000270409129	0.0004494404977	0.001165043781	0.00006995697646	0	0	0	0	0.00004877644293	0	0.000002977892129	0.04881841318	0	0.05579933833	0.07281480367	0.0070709552	0.00001282700855	0.00001503691563	0.00006491498699	0	0.000008636026046	0.0001513066049	0	0	0	0.00009436774622	0.00008955408949	0	0.00006778020883	0.00006777460165	0.00005716045454	0.0001540665036	0	0.0001071280334	0.00008240962663	0	0.0002244968802	0.000168739569	0	0	0.000273330716
mb	0.0008288998626	0.00009097525473	0	0	0.0003766360127	0.00004516548634	0.000503744946	0.0003096694279	0.00003862987557	0.002022482239	0.001741433862	0.0002254169241	0.00003511174312	0	0.0003151272326	0.0003065335435	0.00003902115434	0.001581688566	0.00008040308748	0.09179181699	0.00002252721569	0.02377458784	0.01164864923	0.01630783616	0.00003848102565	0.000005012305209	0.00004783209568	0.000008863238957	0	0.0002219066376	0.001575407182	0.0004819216856	0.0001689056116	0.0001589164904	0.00008878145305	0.000117389715	0.0003613006751	0.0001486680264	0.0005982390964	0.0002106251769	0	0.00008818371511	0.0001700507237	0.0001288598964	0.0003825797212	0.0002155248057	0.0001727145161	0.0002020457955	0.0005405490116
mip	0.000001854362109	0	0.008238258751	0.00001660784721	0.001632089388	0.00003613238907	0.07139921787	0.02736108051	0	0.00008171645412	0.00001226361875	0.0001632329451	0	0.006486718523	0	0.002207041513	0.000004877644293	0	0.00001191156852	0	0	0	0	0	0.00001924051282	0	0	0	0	0	0	0	0	0.00003077189587	0	0	0.0002325223883	0.0006883456407	0	0.001800893036	0	0	0	0	0.001073894575	0.0003094647105	0.0001580728946	0	0.001084820409
mst	0.000005563086326	0	0.0001661497563	0.00001660784721	0.0003138633439	0.1260297731	0.01296480414	0.07991555553	0	0.005403500529	0.002097078806	0.001958795341	0.0005734918043	0.05183810232	0.0001913272484	0.0004028726572	0	0.0006326754262	0.00574286497	0.0001090695528	0	0.1811990421	0.07109544585	0.01830471406	0.000583628889	0.00001002461042	0.006541039084	0.0007875620902	0.0001381764167	0.01699323142	0.0001053992262	0.005575989643	0.000158185709	0.00008373340373	0.00004830361034	0.0007044793771	0.0001118778932	0.08263576247	0.0001027972288	0.0009011304966	0.0000350546347	0.00005113142114	0.0001397542633	0.00005207055282	0.02901095882	0.0007371855701	0.0006587252918	0.0008196591248	0.04402518206
opai	0.0005878327885	0.0002103802766	0	0	0	0	0	0	0.0002626831539	0.0005822297356	0.00006131809374	0.00003109198954	0.0002925978594	0	0	0	0.0002926586576	0	0	0.002497413094	0.004071794236	0	0	0.0002984751354	0	0.00001002461042	0	0	0	0	0.005614729039	0	0.001008382149	0.01157792157	0.0001605654897	0	0.0005064250266	0	0.0006054648473	0	0.0007348897902	0.0003802795109	0.0006337645502	0.0006064601667	0	0.0003866473828	0	0	0
pbc	0.002183511383	0	0	0.0001826863193	0	0	0.00005302578379	0.0009706945528	0	0.002002053126	0.005187510731	0.002017092821	0.00002048185015	0.0001430893792	0	0	0	0.00002259555094	0	0.09702995218	0	0.08999736991	0.05439618303	0.008536917148	0.0000769620513	0	0.0001247051066	0.000001266176994	0	0.0001366845847	0.0003192524116	0	0.0001073304927	0.0002696609916	0.0001105615474	0	0	0	0	0.0001487769495	0.00006855949686	0.0001536949307	0.0003177826505	0.0002442222285	0	0.00006533035102	0	0	0.0009368064343
peri	0.0004005422155	0.0008074053857	0	0.00003321569442	0.0001255453376	0.003875198728	0.00007953867568	0.0001786554392	0.00003476688802	0.0001327892379	0.0000245272375	0.000007772997384	0.002188631988	0.00005564586969	0	0.00003503240497	0.00007316466439	0.00005648887734	0.0008874118544	0.00118298515	0.001250260471	0.0006506000747	0.00008596789099	0.009926279283	0.01751528017	0.03506608724	0.001979907103	0.0001709338942	0.007690381194	0.0003081842663	0.001173937579	0.0005500763855	0.0001246073966	0.0001335745201	0.00005174253832	0.00008087000393	0.0007731062979	0.0004863152625	0.0005967840322	0.0002869267201	0.00009270497365	0.00008699906471	0.00009323580971	0.00009825145626	0.00006321987405	0.0004227506734	0.0001069320472	0.0001329322457	0.0002130060545
pga	0.001988803362	0	0	0.00297280465	0	0.01066808787	0.0005435142838	0.0006252940371	0.003967288221	0.00489277269	0.004157366756	0.0004586068457	0.005334058976	0.0008982833249	0	0.0001226134174	0	0.002858337193	0.006065966266	0.002421903404	0.00002252721569	0.01170388007	0.00429839455	0.033328843	0.004547174531	0.000443589011	0.0007772715548	0.0001316824074	0.0005915677842	0.0006601743251	0.001579618278	0	0.001225795761	0.0005790302041	0.0007891329265	0	0	0.007668761913	0.0004219935808	0.0007222218993	0.001080275674	0.0007711686378	0.001164724134	0.002009693966	0.005308139195	0.001861217	0.0004369564387	0	0.004824731618
pi	0.0003977606723	0	0	0.00003321569442	0	0	0	0	0.00006180780092	0.0003268658165	0.000147163425	0.0001321409555	0.00002340782875	0	0	0.00009633911368	0.00002438822146	0.0005648887734	0	0.007576138938	0	0.0002145595991	0.0008811708827	0.005274821641	0.00004489452992	0.000005012305209	0	0	0	0	0.001187890387	0	0.0002560901771	0.0002609227481	0.0001135374397	0	0	0	0	0	0	0.00004764427715	0.0003173832144	0	0	0.0001702244212	0.00007751693102	0	0.000172583471
pip	0.00001483489687	0	0	0	0	0.0003161584044	0	0.004767122635	0	0.003146083484	0.00003679085625	0.00001554599477	0	0.03710387097	0	0	0	0	0.009322291309	0	0	0.004789523955	0	0	0.001712405641	0.0001102707146	0.0008421865418	0.0004558237178	0.0006088398363	0	0	0	0	0	0	0	0	0	0	0.0003239797811	0	0	0	0	0	0	0	0	0.0008564904608
pir	0	0.00002274381368	0	0	0	0	0	0	0.000401750706	0.00009193101088	0	0	0	0	0	0	0	0	0	0.0002852588304	0	0	0	0.00007395844064	0	0.00008019688335	0	0	0	0	0	0	0	0	0	0	0	0	0	0	0	0	0	0	0	0	0	0	0
pole	0.02768377192	0.0004833060408	0	0.00001660784721	0.0002510906751	0.0003793900853	0	0	0.008993035033	0.0005005132815	0.000147163425	0.0001165949608	0.0007256426912	0	0	0.00002627430373	0.00004877644293	0.0005987820998	0.00002382313703	0.1397460637	0.002156980903	0.003765174901	0.1300049432	0.2223243553	0.0002886076924	0.001170373266	0	0	0	0.0004153419334	0.003086758834	0.0002490018588	0.0006790012998	0.0003007693773	0.001033831378	0.00006177828981	0.0002194411121	0.00009843243499	0.00287731642	0	0.000506113486	0.0005796035881	0.0004452777572	0.00181964059	0.0005075032749	0.0004007797264	0.0001598766628	0.0001082945597	0.0005457505802
pro.st.	0.002112118442	0	0	0	0	0	0	0.0001607898952	0	0	0	0.0002098709294	0	0.0002305328887	0	0	0	0	0.000008933676387	0.00620577789	0	0.0001937957669	0.00007522190462	0.00009641011012	0	0.00005012305209	0	0	0	0	0	0	0	0	0	0	0	0	0	0.001867827084	0	0	0	0	0	0	0	0	0.01613524852
sii	0	0.3798046306	0.002796854231	0	0	0	0.05317160469	0	0.000007725975115	0.001307463266	0.0008952441686	0.0001049354647	0.02256222093	0	0	0.00005254860746	0.05884390075	0.00002259555094	0.000002977892129	0	0.247269983	0	0	0	0	0.0004937120631	0	0	0	0.03443484116	0	0.08206961633	0	0	0	0.002241163784	0.03764579358	0	0.003096457301	0	0	0.00005398209562	0	0	0	0.001115162828	0.000130951262	0.00597210794	0.0001466542343
sub	0.00005470368221	0	0	0	0	0	0	0	0	0.00002042911353	0	0	0	0.000007949409955	0	0	0.00002926586576	0	0.000002977892129	0.000027966552	0	0.0003529851469	0	0.0009825907113	0	0	0	0	0	0	0	0	0	0	0	0	0	0	0	0	0	0	0	0	0	0	0	0	0
tea/ma	0.0002308680825	0.00006823144105	0	0	0.0002510906751	0.0003884231825	0.0003048982568	0	0.00009271170138	0.0001327892379	0.00003679085625	0.00001165949608	0.01136450086	0.0003696475629	0	0.00005254860746	0.0000682870201	0.0009151198129	0.00226617591	0	0.001148888	0.0005121745269	0.00008596789099	0.04481881503	0.01565536393	0.06515746157	0.0008643943005	0.00004305001779	0.005773183412	0.0004126991026	0.0001938432078	0.000418917258	0.0001693917584	0.0001625159019	0.0001104049938	0.00009866331139	0.0007006593154	0.0004109264766	0.001122182531	0.0002448755011	0.000149209811	0	0.0001338297676	0.0001137386129	0.00003555029279	0.0003847536213	0.00007667146195	0.00009432619	0.0001067437112
tea/mp	0.00001205335371	0	0	0	0	0.004390085272	0	0.00001786554392	0.00003090390046	0.00009193101088	0.0001348998062	0.000007772997384	0.02034725514	0.0002146340688	0	0	0.00003902115434	0.00002259555094	0.0150562226	0	0	0.0003737489791	0.0004083474822	0.003938286964	0.02949570616	0.2437960192	0.002085821029	0.0001000279825	0.0249322072	0	0.00004269645812	0	0.00006947541546	0.00008047419752	0.00001533009508	0	0	0.002184878096	0	0.0001927103655	0.00004850969751	0	0.00003547325745	0.0000305629594	0.00007413931036	0.0002713321198	0.00006844421063	0	0.0001282138227
tead	0.00001112617265	0	0	0	0	0	0	0	0.00001545195023	0.00003064367029	0	0.00001554599477	0.0002340782875	0.00003179763982	0	0	0	0	0.001060129598	0	0	0.0007474979582	0	0.0006444949827	0.008805741369	0.268556807	0.001096721622	0.0001342147613	0.003018291103	0	0.00008200321587	0	0	0	0.00001898765116	0	0	0	0	0	0	0	0	0.00001950377764	0	0	0	0	0
teav	0.00005748522537	0.0001421488355	0	0	0	0.00009033097268	0	0	0	0.0001327892379	0	0.000007772997384	0.0004330448318	0.00004769645973	0	0	0.000117063463	0.00006778665281	0.001158400038	0	0.0003829626668	0.0003875915339	0.000171935782	0.0137034425	0.01562970992	0.1149471954	0.0009685999375	0.0001823294871	0.008493531616	0.0001377853115	0.0004305759603	0.0001338871712	0.0000637502041	0.0001267207411	0	0	0.0002159285357	0.000116307122	0	0	0.00004612462642	0	0.0000644505819	0.00004096933543	0	0.0003035100411	0	0	0.000107266435
teom	0	0	0	0.00001660784721	0	0.002294406706	0	0	0	0.002625141089	0.0000245272375	0	0.00002340782875	0.007865941151	0	0	0.00001463293288	0	0.08844935201	0	0	0.0003045362052	0	0.0002060270846	0.04034735539	0.01742277291	0.001245342777	0.001808100747	0.01741454652	0	0	0	0	0	0	0	0	0.0002022917405	0	0.001133840788	0	0.0000109145353	0	0	0	0	0	0	0
tepv	0.00001298053476	0	0.00002769162605	0.00003736765622	0	0.07735041191	0.00005302578379	0.0005806301773	0	0.001276819596	0.00001226361875	0	0.0007022348624	0.02695644916	0	0	0.00009755288586	0	0.01890663713	0	0	0.001398098033	0	0.001608596084	0.090770326	0.03895814224	0.004509883307	0.001100307808	0.02537264452	0.0003210011429	0.0001745489501	0	0	0.00007443997775	0	0	0.000160457406	0.0008315447931	0	0.0008952766218	0.00007071193513	0.00003647268461	0.00005250897003	0.00007508995414	0.0003520631018	0.0005165044278	0	0	0.0005318887974
th/tf	0.001209044095	0	0	0.00008303923604	0	0.0008310449487	0.0001590773514	0.0005836077679	0.0002974500419	0.001266605039	0.00001226361875	0	0.00006144555046	0.01799746414	0	0	0.000009755288586	0	0.009413117019	0.02494057108	0	0.009136086156	0.0006447591824	0.01498054629	0.01459713573	0.01618974583	0.003729195174	0.001865078712	0.01440057343	0.0005092868089	0.0009303326164	0	0.0002293690015	0.0001442277181	0.0001858186765	0	0	0.0002617358187	0.0003093773101	0.0005784496544	0.0001832110397	0.000258598138	0.0002947951317	0.0003031671393	0.0003911266798	0.0004087162555	0	0	0.0008062327252
tpt	0	0	0	0	0.006214494209	0.1639236161	0.01280572678	0.003698167591	0	0.0004290113841	0.00008584533124	0.0008394837175	0.002188631988	0.00009539291946	0	0.01354002452	0	0.001739857422	0.00002680102916	0.0007383169729	0	0.04483603494	0.00008596789099	0.0000132068644	0	0	0.000006833156525	0.000001266176994	0	0.001202292844	0.0001845776233	0	0	0.000264165863	0	0	0.000678973751	0.04490475622	0	0.0006587533458	0	0	0.0001387448628	0	0.003050885285	0.0009007647367	0.001593390307	0.001887986071	0.0004382611433
v3	0	0	0	0.0001162549305	0	0	0	0.00001786554392	0	0.005423929642	0.00004905447499	0.00004663798431	0.00001170391437	0.005043900616	0	0	0.000004877644293	0	0.05104404898	0	0	0	0	0	0.1226005477	0.000190467598	0.007210688423	0.03399431993	0.03227282933	0	0	0	0	0.00005063308704	0	0	0	0	0	0.003578019295	0	0	0	0	0	0	0	0	0
v3a	0	0	0	0	0	0.00003613238907	0	0.0001727002579	0	0.0004290113841	0.00001226361875	0	0	0.03197252684	0	0	0	0	0.03351617591	0	0	0.00002768510956	0	0	0.0004938398291	0.0003508613647	0.001679248216	0.001886603721	0.0001036323126	0	0	0	0	0	0	0	0	0	0	0.006089331978	0	0	0	0	0	0	0	0	0.0001946953086
v4t	0	0	0	0	0	0	0	0	0	0.0003064367029	0.000147163425	0	0	0.0079056882	0	0	0	0	0.07711251668	0	0	0	0.00003223795912	0	0.005868356411	0.00005764150991	0.00192695014	0.001045862197	0.05166070781	0	0	0	0	0	0	0	0	0	0	0.0004865331305	0	0	0	0	0	0	0	0	0
v6a	0	0	0.008058263181	0.00007473531244	0	0.07827178783	0.001378670378	0.4337783839	0	0.0002145056921	0.0005886536999	0.01927703351	0.00008192740062	0.03881696881	0	0	0.00001463293288	0	0.000002977892129	0	0	0.00001384255478	0	0	0	0	0	0.00002912207086	0	0	0	0	0	0.0001060494121	0	0	0.0000419657572	0.0004972530171	0	0.08462080146	0	0.00005118254563	0	0	0.001597726802	0.001493048184	0.003045540002	0.00698041689	0.000232915818
vip	0	0.000005685953421	0.0001384581303	0.00001660784721	0.01682307523	0.00008129787542	0.06055544509	0.008381917687	0	0.001634329082	0.0007480807437	0.0007617537437	0.00003511174312	0.0009141821448	0	0.00007882291119	0	0.00001129777547	0.001494901849	0	0	0.00005537021913	0	0	0	0	0	0.0001544735932	0	0.004568120098	0	0.0003804504851	0	0.0000399928733	0	0.0008042638496	0.0001721203221	0.0008253702719	0	0.002120003534	0	0	0	0	0.002499336483	0.0002756892517	0.0001491105114	0.001090473281	0.008660300023
[truncated: 42 more columns]
