# Supplementary material for: Predictability of cortico-cortical connections in the mammalian brain
Source: Netw Neurosci. 2024 Apr 1;8(1):138–57. doi: 10.1162/netn_a_00345 (PMC10861169; doi:10.1162/netn_a_00345)
Supplement: Supplementary file 2 [file netn-8-1-138-s002.zip › netn_a_00345-data/Macaque_29x91_Arithmean_DBV23.45_RF_FIN_unnormalized.csv]

	10	2	24c	46d	5	7a	7b	7m	8b	8l	8m	9/46d	9/46v	dp	f1	f2	f5	f7	mt	pbr	prom	stpc	stpi	stpr	teo	tepd	v1	v2	v4	1	25	3	32	45a	9	f3	f4	lip	opro	v6	11	12	13	14	23	24a	24b	24d	29/30
10	0	0	0.0001523039433	0.07512559684	0	0	0	0	0.1319171621	0.0005311569518	0.002109342425	0.007893478844	0.0002399302447	0	0	0	0.00009267524157	0.001491306362	0	0.00872836088	0	0.001425783143	0.02399578757	0.03225248355	0	0	0	0	0	0	0.001348559816	0	0.02788112018	0.0009648154874	0.03140911668	0	0	0	0.0008871207222	0	0.0306728231	0.003318361294	0.003883473197	0.0489826458	0.001486377679	0.0008719796653	0.000823462195	0	0.001088739233
2	0	0	0.00224302171	0.00001660784721	0.03634537522	0.00001806619454	0.00307549546	0.00001191036261	0	0.0002349348056	0.00004905447499	0.00004663798431	0.001808254771	0	0.1254656568	0	0.2032221718	0	0.00002382313703	0	0.02792248385	0.00006921277391	0	0	0.00003848102565	0	0	0	0	0.01074010501	0	0.02197468695	0	0.0001176834434	0	0.002085939495	0.003530987069	0.0007397192555	0.0007381558634	0	0	0.00009378627281	0	0	0.0003455217117	0.000538307543	0.0002494103434	0.003892347092	0.00067776255
24c	0.006757295524	0.0002388100437	0	0.003039236039	0	0	0.00003976933784	0.001649585222	0.09366972229	0.002420849953	0.002391405656	0.003039241977	0.006881901652	0.00002782293484	0.004321744905	0.03124014714	0.008511489291	0.09319534984	0	0.0001090695528	0.00251178455	0.00001384255478	0.0001396978229	0.000264137288	0	0	0	0	0	0.0001535210885	0.003699091816	0.0002574812572	0.01087835044	0.003034729062	0.007589365762	0.007926922144	0.003329162934	0.0001572033567	0.00346725451	0	0.007454479352	0.002607448795	0.007741138678	0.001936781601	0.0002562903953	0.00732908003	0.008588540298	0.003243661399	0.0001894982978
46d	0.1820677621	0.00001137190684	0.0004846034559	0	0.0001883180063	0.0145613528	0	0.004293685721	0.03994329134	0.03907067963	0.1119055211	0.1959261721	0.03847661851	0.0007551939457	0	0	0.00009755288586	0.0009038220374	0	0.004122269765	0.00001126360785	0.006865907172	0.003621397408	0.0097493073	0.00001282700855	0.00001503691563	0	0	0	0	0.01489254894	0.00007809691986	0.02543683047	0.01837247732	0.04117075115	0.003816055984	0.0003673769607	0.001413573312	0.00727354362	0	0.01410826174	0.01208810147	0.01168183357	0.02064496179	0.001788686188	0.02408120427	0.01116593397	0.00404614001	0.0008795204728
5	0	0	0.02557321666	0	0	0.01023449921	0.02179359714	0.007110486479	0	0.00006128734059	0.00008584533124	0.000971624673	0.00007022348625	0	0.1089777498	0.01879488527	0.00009755288586	0.00002259555094	0	0	0	0.00002768510956	0	0	0.0000256540171	0	0	0	0	0.01328591869	0	0.006774325243	0	0.0001297978542	0	0.003142849918	0.0009470178686	0.0009547710925	0	0.002176477179	0	0	0	0	0.002076019618	0.0006109651271	0.0007880052828	0.005024272357	0.0007087357818
7a	0.0001233150802	0.000005685953421	0.00796134249	0.0005148432634	0.1505602461	0	0.3972691721	0.07848035683	0.0008884871382	0.001511754401	0.001643324912	0.0007306617541	0.02227840101	0.1180010414	0.0003601454087	0.008328954283	0.00007316466439	0.002123981788	0.0004526396036	0.0000223732416	0.00001689541177	0.001411940588	0	0.0001875374745	0.0004617723078	0.002019958999	0	0	0.0001165863516	0.001316021315	0.0004547651865	0.008631919824	0.0004729185285	0.0007658038427	0.0005783335959	0.0009891629795	0.0004454692596	0.02740193538	0.0006118305859	0.002112063361	0.0003945574394	0.0006198690772	0.0005097657184	0.0003356839047	0.00380753752	0.0009263698801	0.001092080547	0.001108776957	0.002832125576
7b	0	0.002029885371	0.004319893664	0	0.01139323938	0.0005510189334	0	0.000005955181306	0	0.00003064367029	0.0007848715999	0.001111538626	0.01949872135	0	0	0.00005254860746	0.07719359858	0.00005648887734	0	0	0.001058779138	0.0002214808765	0	0	0.0000256540171	0	0	0	0	0.005044365538	0	0.006067525008	0	0.0001990317593	0	0.0008607597496	0.003806535115	0.002172028419	0.0004071917138	0	0	0	0	0	0.000767633787	0.0004985784047	0.000317122868	0.0008115573483	0.0005644698901
7m	0	0	0.01952259637	0.0007473531244	0.001820407395	0.02108324902	0.01862530656	0	0.002650009464	0.0001021455676	0.0005150719874	0.03450433539	0.0007783103059	0.0002345075937	0	0.007470660361	0.000004877644293	0.005626292183	0	0.0002125457952	0	0.00004152766435	0	0	0.0000513080342	0	0	0	0	0	0.0005205233972	0	0.0007163324226	0.0006578901595	0.001367917027	0.001427585745	0.0002907533476	0.002345359538	0.0007617221275	0.00407464463	0.0005032501875	0.0005859554591	0.0007418706503	0.0002936090873	0.005633698982	0.001512557106	0.002021212665	0.002523522471	0.01170474144
8b	0.0194680206	0	0.04286663713	0.03917791156	0	0.007524570025	0	0.03839900906	0	0.02061297555	0.01708322092	0.07100244461	0.01646740752	0.001124841509	0.0003601454087	0.0001313715187	0.00004389879864	0.1028775434	0	0.0008977263193	0	0.0008028681774	0.0002149197275	0.0005811020336	0.00001282700855	0	0	0	0	0	0.007694064965	0	0.03697047866	0.006692297154	0.04151025557	0.006592604203	0.0004969489283	0.001231574045	0.0009384546759	0	0.008813129536	0.005079591935	0.01794195861	0.007687732084	0.001620955975	0.01005779822	0.003122926699	0.004446292031	0.0008924593826
8l	0.0003356395417	0	0.00008307487816	0.00006643138883	0	0.0003613238907	0	0.0005776525866	0.0009348429889	0	0.1848740526	0.01469485156	0.00307812948	0	0	0.00001751620249	0.000882853617	0.003185972682	0.002275109586	0.0000027966552	0	0.0004844894174	0	0.00004754471184	0.006080002052	0.004593777724	0.0002306190327	0.0001050926905	0.00250012954	0	0.0006229257684	0	0.0004807045527	0.01090147257	0.000391748702	0	0.0007137209674	0.0003736075665	0.002773453091	0.0002694029159	0.0006130443357	0.0005735571446	0.001498801169	0.0004692422913	0.0002702760744	0.001639694456	0.001271659252	0.0009001877296	0.0002736343045
8m	0.004828758931	0	0.00002769162605	0.03160473324	0	0.01936696054	0.0001855902433	0.01857421049	0.04907539393	0.4153289853	0	0.2216742259	0.03465529046	0.001899908979	0.00004501817609	0.0002539849361	0.00004389879864	0.03855930767	0.0006283352392	0.0004362782113	0	0.006879749727	0.0000429839455	0.0003433784744	0	0.00002506152605	0	0.00002532353988	0	0	0.006309643084	0	0.003294418734	0.00830120031	0.002887191885	0.0008333667187	0.001822630801	0.001457978958	0.006170144693	0	0.0008045085878	0.002498325993	0.006461294099	0.0008608256905	0.00177354391	0.007213684635	0.002103975997	0.00192605791	0.0008385632804
9/46d	0.01173718497	0	0.005109105007	0.6036537264	0	0.002267307414	0.000251872473	0.02158157705	0.08696357589	0.01026562955	0.0378087366	0	0.0146123371	0.0007830168806	0	0.0001664039236	0.00003414351005	0.02514884819	0.000005955784258	0.004071929972	0	0.002242493875	0.0002041737411	0.000099051483	0.0000256540171	0	0	0	0.000004318013023	0	0.0141213636	0	0.02699442669	0.02525725722	0.03590756489	0.001761926736	0.0008665046968	0.0006378901122	0.006011405231	0	0.006066788823	0.001616678493	0.01752500361	0.004830179499	0.0008327440713	0.01378530956	0.006264650043	0.002659187256	0.0006716180995
9/46v	0.00002503388847	0.01044509643	0.0007476739034	0.0001162549305	0	0.00380293395	0.01269967522	0.001238677712	0.0001467935272	0.02491330395	0.0924922126	0.01682076634	0	0	0	0.0002539849361	0.002843666623	0.003829945884	0.00003871259767	0	0.0200999082	0	0	0.0005216711438	0.0003912237608	0.001418482374	0	0	0.00001295403907	0	0.0009077322203	0.001336011577	0.003122857184	0.0354033226	0.0003790086148	0.001732871588	0.001220366126	0.0006989894403	0.004803181332	0	0.01096642329	0.02067592086	0.01104254588	0.0004637981463	0.0008354373005	0.001238135973	0.0009485670145	0.001247405494	0.0007274958503
dp	0.00008251911384	0	0	0.0002574216317	0	0.02052319699	0	0.01342893384	0.000104300664	0.000520942395	0.0002084815187	0.00004663798431	0	0	0	0	0	0	0.01464527349	0.00005593310401	0	0.0001937957669	0	0.00003697922032	0.001167257778	0.00008019688335	0.0004749043785	0.0004469604788	0.0001079503256	0	0.0001717063872	0	0.0001432509971	0.0001189503048	0.000117952921	0	0	0.007617800934	0	0.001086400982	0.0001271732384	0.0001185610688	0.0001027703384	0.0001420635675	0.0006787341972	0.0001386158705	0	0	0.0007277635172
f1	0.000001854362109	0.00043213246	0.01117357111	0.00006643138883	0.336869527	0.0001625957508	0.0009412076622	0.0003066918372	0.000007725975115	0.001848834774	0.0008584533124	0.00005441098169	0.00005851957187	0	0	0.1628131021	0.004302082266	0.0002937421622	0.000002977892129	0	0.00006758164708	0	0	0.00001056549152	0	0	0	0	0	0.005177329444	0.0002121224453	0.01065262807	0.00008689746151	0.00009914526273	0.00004622467542	0.0324691676	0.02594387876	0.0002476970764	0.0001323372588	0.0002487300827	0.00003840371818	0.00005517232439	0.00006696378376	0.00006442441967	0.0007508081085	0.001433257035	0.00136068457	0.02335375678	0.001169086104
f2	0.00006026676853	0	0.0491110988	0.0001328627777	0.1175732086	0.007488437635	0.002929674554	0.03169347491	0.00008498572626	0.01899907558	0.021583969	0.0222929565	0.005173130153	0.001538210826	0.4020460761	0	0.00120477814	0.09718346458	0.000005955784258	0	0.00001126360785	0	0	0.00001584823728	0.000006413504275	0	0	0	0	0.001471230342	0.0007855983094	0.006546637683	0.0007275403317	0.0006974549982	0.0006484630491	0.05102126064	0.02693594329	0.001228343722	0.0005709945749	0	0.0001920557428	0.0004554477559	0.0006827595585	0.0004826925039	0.001458748264	0.03576302776	0.02868826298	0.05414468934	0.001644340086
f5	0.00001298053476	0.1422511827	0.02212560922	0.00004982354162	0.006842220897	0.001309799104	0.03662756015	0.00002977590653	0.000007725975115	0.01270690862	0.007027053543	0.0006373857855	0.01804743596	0.00001589881991	0.009003635218	0.04193378875	0	0.002135279563	0.000002977892129	0	0.3166087529	0.001010506499	0	0	0.00003848102565	0.000007518457814	0	0	0	0.000921589645	0.0009111092572	0.003844232086	0.0007945746613	0.008717110506	0.0001711605727	0.002492852947	0.01236684184	0.0004533517809	0.01479008151	0.0002095363045	0.0006516107563	0.002890986906	0.004364104748	0.0001337577724	0.0003993446231	0.002168349524	0.001240318688	0.002734134874	0.0001643631789
f7	0.002037016776	0	0.08047186531	0.00737388416	0.0003138633439	0.00009033097268	0	0.01341404589	0.1511664291	0.02606754886	0.1079321086	0.05535928737	0.008754527952	0.0005683828118	0.003342599575	0.02425994044	0.00003902115434	0	0	0.0001314427944	0	0.0007474979582	0.00008596789099	0.00005018608472	0.00004489452992	0	0	0	0	0	0.001138551854	0	0.005778749913	0.0009878380598	0.01776701573	0.02435348197	0.002391670917	0.000281135456	0.0008661157156	0	0.004817045623	0.0005773546046	0.005681672956	0.002853770752	0.0003981293775	0.02866775326	0.02003908836	0.02696200788	0.000412265155
mt	0	0	0	0.00001660784721	0	0.00005419858361	0.001696825081	0.0009141203304	0	0.02028610973	0.0006867626499	0.0002254169241	0	0.1624143948	0	0.000008758101244	0	0	0	0	0	0.0007198128487	0.0000429839455	0.0000132068644	0.02440338376	0.00001503691563	0.05521702959	0.03626710763	0.08129091317	0	0	0	0	0.00006780485768	0	0	0	0.01190657245	0	0.02473417384	0	0	0	0	0.0006198279893	0.0001791263022	0	0	0.001512984759
pbr	0.02552993033	0	0	0.0004650197218	0	0	0	0.000005955181306	0.0003515318677	0.0009805974494	0.001189571019	0.0005363368195	0.00001170391437	0	0	0.00006130670871	0.00003902115434	0.002553297256	0.00001786735277	0	0	0.01985022356	0.3149218767	0.1941831686	0.0000513080342	0.00006014766251	0	0	0	0	0.0004186915881	0	0.0004592200427	0.000326678883	0.0005282290039	0	0.00009106361867	0.0001996227233	0.0008256246631	0	0.0004637127211	0.0003158985198	0.0004274272817	0.0005396656412	0.0004101076161	0.0002431124806	0.00022662636	0	0.0004460631112
prom	0	0.04237741084	0.002201484271	0	0	0	0.0006628222973	0	0	0.001746689207	0.0005763900812	0.0003303523888	0.009210980612	0	0.0003601454087	0.00007882291119	0.04547427774	0.0001807644075	0.000002977892129	0.000008389965601	0	0	0	0	0.00001282700855	0	0	0	0	0.0004166816356	0.0006484088359	0.001134717947	0.0005100557997	0.005053961945	0	0.0006865784656	0.001064557546	0	0.01237736335	0	0.0003856232481	0.000695563704	0.002521582122	0	0	0.0006439944821	0.0002830738477	0.0006877763008	0
stpc	0.004405037189	0	0.0001523039433	0.004442599128	0	0.01314315653	0.009889308676	0.01167513295	0.0000540818258	0.01214510799	0.03401927841	0.02564700487	0.0009831288074	0.000361698153	0.00009003635218	0.0003765983535	0.000004877644293	0.001841537401	0.001780779493	0.0618200632	0	0	0.2392701326	0.02930471142	0.00001924051282	0.000005012305209	0.001684373084	0.00008863238957	0.0001122683386	0.002020836699	0.001105858349	0.003986532132	0.001537859668	0.001280084215	0.001121997738	0.0003265448739	0.0001550500294	0.02011583469	0.0008986727499	0.001959658294	0.001363720898	0.001110289354	0.001523504912	0.001529482906	0.003390792686	0.001218566235	0.001105699962	0.0005958432273	0.003159271585
stpi	0.01844904862	0	0.00004153743908	0.01319908657	0.002008725401	0.04129028761	0.00007953867568	0.00008932771958	0.01437031371	0.005750795459	0.01436069755	0.006498225813	0.0007373466056	0.00004769645973	0	0.0004466631634	0.00001951057717	0.01167060206	0.0002173861254	0.2888777023	0	0.4188549439	0	0.2329162606	0.0001282700855	0.00002506152605	0.0005227364742	0.0000607764957	0.0002029466121	0.0002975147706	0.0009672625657	0	0.001834762659	0.000938570544	0.002850980888	0.0002428155865	0.000514260691	0.002412309847	0.001320325441	0.0007247074807	0.001675971531	0.001517755965	0.001125361515	0.00145225647	0.001894043686	0.0008867448333	0.0009381109401	0.0003879356856	0.001314896522
stpr	0.03550918002	0	0.00002769162605	0.0006144903467	0	0.002791227056	0.0001590773514	0.00005955181305	0.01912951438	0.001399394277	0.00147163425	0.000151573449	0.0002896718808	0.000007949409955	0	0.00004379050622	0.00003902115434	0.006575305322	0.0002426982085	0.0695612048	0	0.01467310807	0.02207225601	0	0.001314768376	0.0004285520954	0.00002391604784	0.000006330884969	0.0002331727032	0	0.001026669768	0	0.0005294537384	0.001060451975	0.001053146231	0	0.0001714306194	0.0005231691725	0.002945506983	0.0001404988157	0.000460805453	0.0005474881885	0.0009542128635	0.0005522240405	0.0006277775976	0.000367164861	0.0003401130883	0.0002018264391	0.0004383179263
teo	0	0	0	0.00001660784721	0	0.002303439803	0	0	0	0.001470896174	0	0.000007772997384	0	0.0003378499231	0	0	0	0.00004519110187	0.03820040023	0	0	0.0001661106574	0	0.00000528274576	0	0.1376153457	0.02947482067	0.003498447034	0.2376720728	0	0	0	0	0	0	0	0	0.0003787807806	0	0.0006755695534	0	0	0	0	0	0	0	0	0.0001370004216
tepd	0.000009271810544	0	0	0.00006643138883	0	0.002718962278	0	0.000005955181306	0	0.0001430037947	0.00004905447499	0	0.0001053352294	0.001216259723	0	0	0.00003902115434	0	0.01355238708	0	0	0.0007890256226	0.0001504438092	0.0009271218809	0.2313799937	0	0.003493451274	0.0009648268693	0.07475775947	0	0.0002014310303	0	0.00007205056114	0.00007197281574	0	0	0	0.0004716615663	0	0.00015630058	0.00007112059943	0.00007219509369	0.00005397381058	0.00008142261601	0.000120169858	0.0001026579513	0	0	0.0001756559524
v1	0	0	0	0	0	0.00001806619454	0	0.00002679831587	0	0.0001430037947	0	0	0	0.00001192411493	0	0	0.00005365408722	0	0.01899448494	0	0	0	0	0	0	0	0	0.7582348986	0.01212066256	0	0	0	0	0	0	0	0	0	0	0	0	0	0	0	0	0	0	0	0
v2	0.000007417448435	0	0	0.002242059373	0	0.00003613238907	0.00003976933784	0.001450086648	0	0.003493378414	0.0001226361875	0.001780016401	0	0.07936293429	0	0	0.00003414351005	0.00009038220374	0.1194626096	0.0000111866208	0	0.0003875915339	0	0.00000528274576	0.02425587317	0.0001754306823	0.7283290712	0	0.3819887041	0	0.0001291126065	0	0.0001147442707	0.00011654297	0.0001062921583	0	0	0.0004971036161	0.00009244058782	0.00139821484	0.0001321717125	0.0001528490099	0.00006797006446	0.0001351679548	0.0002115388503	0.000149669058	0.0001503163469	0	0.0002858015905
v4	0	0	0	0	0	0.00300802139	0	0.0003662436503	0.000007725975115	0.01211446432	0.0001103725687	0.00008550297123	0	0.3375438708	0	0	0	0	0.3809260053	0.0000223732416	0	0.001356570369	0	0.00000264137288	0.2559693691	0.02738723566	0.1349514248	0.1532251427	0	0	0.0001473096144	0	0	0.00005853245682	0	0	0	0.0009552707656	0	0.001803471083	0	0	0	0	0.0002064837291	0	0	0	0.0003262120686
1	0	0.009256732169	0.00002769162605	0	0.002510906751	0	0	0.0001548347139	0	0	0	0	0	0	0.001215490754	0	0.002477843301	0.00001129777547	0.000002977892129	0	0.00002252721569	0	0	0	0.0000256540171	0	0	0	0	0	0	0.01070229502	0	0	0	0.0003234770982	0.0002752603558	0	0	0	0	0	0	0	0	0	0	0.0002939852576	0.000609227059
25	0.01671151132	0	0	0	0	0	0	0.00002382072522	0.0001545195023	0.00005107278382	0	0	0	0	0	0	0.000004877644293	0	0	0.001087898873	0	0	0.002707988566	0.006883417725	0	0	0	0	0	0	0	0	0.004113112521	0	0.0004195694595	0	0	0	0	0	0	0	0.000858090148	0.004187420599	0	0	0	0	0
3	0	0.2399699782	0.000526140895	0.00002906373261	0.03207683375	0	0	0.00002977590653	0	0.0002451493624	0.0000245272375	0	0.00003511174312	0	0.009926507828	0.005797863023	0.01048205759	0.0001129777547	0	0	0.0001126360785	0	0	0	0.0001218565812	0.000005012305209	0	0	0	0.03357390296	0	0	0	0.00009545028241	0	0.002954121874	0.00264606268	0.001168019025	0.0001392118217	0	0	0.00005104066301	0	0	0.001374774915	0.000604685031	0.0004402704675	0.001912296894	0.003881387674
32	0.04519265895	0	0.001938413824	0.001594353332	0	0	0	0.00003573108783	0.03397883855	0.0001021455676	0.00029432685	0.00003109198954	0.0000907053364	0	0	0	0.00003902115434	0.0002485510603	0.000002977892129	0.002603685992	0	0	0.000343871564	0.001563692745	0	0	0	0	0	0	0.006495097268	0	0	0.0004269916007	0.004018263906	0	0.0001794096709	0	0.0007601999961	0	0.01854812722	0.0004590912023	0.007528772105	0.01433000709	0.0002806307752	0.00042794583	0.0004255858443	0.0003048557798	0.0002571739807
45a	0.004108339252	0	0	0.001444882707	0	0.001345931493	0	0	0.0002781351041	0.01246175925	0.02625640774	0.02006210625	0.05704487866	0.00001589881991	0	0	0.00002926586576	0.03471806401	0.000002977892129	0.0003691584865	0	0.00001384255478	0.0003868555095	0.002113098304	0.00001924051282	0.0009423133793	0	0	0	0	0.002413324821	0	0.00297952757	0	0.00150351913	0	0.0006232534611	0.0003639292583	0.01280862645	0	0.005198850744	0.01079300939	0.0141102848	0.001491005536	0.000372456579	0.00318962151	0.00198491536	0.0008549085898	0.000252287408
9	0.1118968455	0	0.01334736376	0.1171642101	0	0.00005419858361	0	0.0004823696857	0.1764303677	0.002574068305	0.0021583969	0.0243566873	0.000547157997	0.00001589881991	0.00004501817609	0	0.00004877644293	0.1158925808	0	0.001230528288	0.00002252721569	0.00002768510956	0.0004728234005	0.001657461482	0	0	0	0	0	0	0.0008422255058	0	0.0326359152	0.0007885105242	0	0.0004832240173	0.0001007565792	0.0001197061421	0.0005812410262	0	0.0454628351	0.001112265863	0.002613276528	0.03060624264	0.0003129748309	0.000934692796	0.0006890642872	0.0006423627622	0.0002435158185
f3	0.000001854362109	0.0005742812955	0.1150448604	0.00001660784721	0.04459998117	0.0004968203498	0.001166567243	0.001673405947	0	0.0002247202488	0.0002330087562	0.0003575578797	0.001237688945	0	0.2299415889	0.3403047819	0.03141202925	0.01005502017	0	0	0.001565641491	0	0	0	0	0	0	0	0	0.001392745318	0.0005267192361	0.00342261585	0.0004196291155	0.0002298419283	0.0002495230742	0	0.005116828422	0.0005358129704	0.0003830253202	0	0.0001402405761	0.0001357926929	0.000278131795	0.0002341336467	0.0004599694951	0.02438174219	0.03198409819	0.08236623196	0.0002934161751
f4	0.000006490267381	0.1107851164	0.003073770492	0.00003321569442	0	0	0.01191754491	0	0.00003090390046	0.005423929642	0.03860587182	0.008888422509	0.01467670863	0.00001589881991	0.02943063262	0.004230162901	0.4998170883	0.002722763888	0.0000208452449	0	0.003255182668	0	0	0.00000528274576	0	0	0	0	0	0.002921194897	0.001803302987	0.01348549963	0.000551903396	0.0004796855891	0.00007939876595	0.01156733863	0	0.0004179412636	0.001014218887	0	0.00007466858058	0.0001226580809	0.0004695417128	0.00008113058072	0.000709241589	0.00997242507	0.007094512918	0.01196800274	0.003258917104
lip	0.000004635905272	0.001569323144	0.0002215330084	0.00003321569442	0.002950315433	0.1293358867	0.05777159144	0.03106818087	0.0005717221585	0.02920341779	0.006278972799	0.002432948181	0.01613969792	0.0202034254	0	0.00007006480995	0.005662945024	0.0004406132433	0.02286723366	0.000008389965601	0.0006082348237	0.02793427555	0.0000429839455	0.000120182466	0.007901437266	0.002826940138	0.001170178055	0.0009762224622	0.002862842634	0.004080758841	0.0002730942811	0.00797376615	0.0003076976645	0.0005223748812	0.0001680281796	0.0005937828023	0.0009013889542	0	0.0003896266032	0.006816761283	0.0001986197894	0.0004044297998	0.0002988880235	0.00006262496385	0.006726202038	0.0006035635428	0.0005517036362	0.0006490858384	0.01205563756
opro	0.0299655645	0.007630549491	0.0006369073992	0.000481627569	0	0	0	0	0.00540818258	0.004412688522	0.0002207451375	0.001298090563	0.006659527279	0	0	0.0002452268348	0.007955437842	0.001208861975	0.000002977892129	0.003828620969	0.02824912848	0	0.000429839455	0.006397405115	0	0.00008019688335	0	0	0	0	0.003664728598	0	0.002297230759	0.008869767253	0.001787816827	0	0.001734943439	0	0	0	0.00194277034	0.001568728402	0.002227583351	0.003094511458	0.000437359756	0.002311705676	0.001289044463	0.001411373736	0.0003452488991
v6	0	0	0.0001384581303	0	0	0.0001264633618	0	0.002322520709	0	0	0	0.0009638516757	0	0.0202034254	0	0	0.000009755288586	0	0	0	0	0	0	0	0	0	0	0.000003798530982	0	0	0	0	0	0	0	0	0	0	0	0	0	0	0	0	0.0003514316286	0	0	0	0
11	0.0318152907	0	0.00004153743908	0.002632343782	0	0	0	0.00002977590653	0.01270150309	0.0005413715085	0.0001839542812	0.0002565089137	0.0601698238	0	0	0	0.0001512069731	0.0002711466112	0	0.0006823838689	0.00005631803923	0	0.0003223795912	0.004527313116	0.00001282700855	0.00003508613647	0	0	0	0	0.001138472216	0	0.02518013163	0.003825085705	0.01097339456	0	0.0001893645121	0	0.0006502541458	0	0	0.002719779299	0.00798451066	0.01401526472	0.0002826161924	0.0003287601885	0.0002270342309	0.0002370125128	0.0002353955433
12	0.06351468377	0.006174945415	0.02076871954	0.003541623417	0.0001255453376	0.00006323168088	0.001007489892	0.00004168626914	0.02243623173	0.02122584896	0.007137426112	0.007197795578	0.09710152561	0.000003974704978	0	0.0001226134174	0.01215508958	0.01242755301	0	0.007797074699	0.1332315854	0.004083553661	0.006071482301	0.01701704478	0.0002372996582	0.001821972944	0	0	0	0.0007538972434	0.009437527659	0.0007734926674	0.01578203344	0.02281267511	0.005756542125	0.000624046639	0.0007756573544	0.0004464718541	0.01441747501	0	0.014489406	0	0.01697650262	0.0103818563	0.0008863800007	0.003913932952	0.002731326411	0.0005849907082	0.001126156791
13	0.02619008324	0.000176264556	0	0.0005646668051	0	0.00001806619454	0	0.00002382072522	0.01123356782	0.003636382208	0.003127222781	0.0006995697646	0.0148171556	0	0	0.00007006480995	0.000117063463	0.00266627501	0	0.002984031099	0.001655750353	0.002221730042	0.0002149197275	0.001611237457	0	0.0003408367542	0	0	0	0	0.004481279192	0	0.01086525232	0.009583230427	0.003196434761	0.0005010992582	0.0005539682511	0.0001706324514	0.001471811919	0	0.006506681461	0.003903733366	0	0.005335095438	0.0003016903564	0.002213673906	0.001084782146	0.0006828474249	0.0003163862073
14	0.2147471855	0	0	0.002225451526	0	0	0	0.00002084313457	0.005543387145	0.00006128734059	0.00009810894999	0.00005441098169	0.000468156575	0	0	0	0.00001463293288	0.00002259555094	0	0.0001342394496	0	0	0.01358292678	0.01264821404	0	0	0	0	0	0	0.009004095607	0	0.02544511115	0.0002635761095	0.005110268182	0	0	0	0.0003072066256	0	0.01378155221	0.0002613737663	0.003022625607	0	0.0003414916807	0.0002677169308	0.0001481598673	0	0
23	0.008305687885	0	0.02399479397	0.01378866514	0.08857223565	0.09211049285	0.00546165573	0.09117382579	0.006532311959	0.0007558772006	0.0002575359937	0.008223831233	0.0118238795	0.002019150129	0.03205294138	0.08346470485	0.0001463293288	0.03040231378	0.0001131599009	0.01255698185	0	0.003086889716	0.0004620774141	0.0005480848726	0.00001282700855	0.000007518457814	0	0	0	0.01866991856	0.001564721342	0.01580732578	0.003398379248	0.003484367172	0.004717587618	0.004591230084	0.00214120316	0.01012683978	0.003262009679	0.003067935934	0.0033379708	0.003563793239	0.002742155534	0.00275698086	0	0.008077274848	0.007732434768	0.007707603959	0.06777738071
24a	0.000734327395	0	0.004361431103	0.0001826863193	0.00006277266878	0.00009033097268	0	0.00109575336	0.002537982825	0.00416753916	0.0007112898874	0.0006296127881	0.01633866447	0	0	0.0003152916448	0.0007560348654	0.01080067335	0.00001042262245	0.001230528288	0.002128821883	0	0	0.0008452393216	0.0000769620513	0.0002706644813	0	0	0	0	0.00200133981	0	0.002589009048	0.0009005357933	0.00088135729	0.004311356654	0.002575439385	0.0003108831679	0.001448765793	0	0.0009628495078	0.0009731039698	0.001241006716	0.001000988788	0.0009666208101	0	0.01554993308	0.003764545444	0.0009641730227
24b	0.001840454393	0.00005685953421	0.1184786221	0.00003321569442	0.01255453376	0.005871513224	0.001908928216	0.01014465135	0.008139314783	0.002318704386	0.001017880356	0.0005169043261	0.002773827707	0.0009062327349	0.004242963096	0.02127342792	0.0001316963959	0.06477014676	0.000004466838193	0.001026372459	0.00003942262746	0.0004568043078	0	0.001291631338	0.00003848102565	0.00003508613647	0	0	0	0.0006485019549	0.001458130776	0.001562844683	0.002582643106	0.0007264576542	0.0007316923274	0.02629635683	0.007150877064	0.001173766032	0.0006233787812	0.0005521243455	0.0005988865261	0.0006349334631	0.001033128672	0.0007051848414	0.001153484904	0.05951130376	0	0.02413868329	0.0008567727683
24d	0.000102917097	0.00007960334789	0.1016282676	0.00001660784721	0.006026176203	0	0.001670312189	0.009132270532	0.0001390675521	0.001052099347	0.0003679085625	0.0005518828143	0.001135279694	0	0.02076463372	0.1347171133	0.0005023973622	0.01782788969	0	0.0000223732416	0.0001182678824	0	0.0000429839455	0	0.00001924051282	0	0	0	0	0.000916355676	0.0005293141296	0.002126431954	0.0004628775567	0.0003678887358	0.0003742731851	0.05880884259	0.02806609449	0.000266115252	0.0004978149929	0	0.0001789919678	0.0002107179186	0.0003475081539	0.0002444713924	0.0005750875997	0.0178982428	0.02123460822	0	0.0002949415229
29/30	0.001255403148	0	0.00004153743908	0.002470417272	0.002950315433	0.03640338199	0	0.00565444465	0.0005369552705	0.0002451493624	0.0001226361875	0.00543721167	0.006852641866	0.0003974704978	0.00004501817609	0	0.00001463293288	0	0.00001786735277	0.007864194423	0	0.0003322213148	0.0000429839455	0.0001914995338	0	0	0	0	0	0	0.0005107210169	0.001821655223	0.0008830332811	0.0006608212279	0.0006976178419	0.0004398444888	0.0008421564265	0.0007722589142	0.0005115174172	0	0.0007792736517	0.0007176552842	0.000497264656	0.0007586779062	0.01452839164	0.0008650664175	0.0007526096628	0.001219986865	0
31	0.0008808220016	0.0000284297671	0.0003184536996	0.00101307868	0.002008725401	0.07333068362	0	0.02676853997	0.000706926723	0.00007150189735	0.00003679085625	0.02730653981	0.00003511174312	0.002154290098	0	0.0001050972149	0	0.0048354479	0	0.001787062673	0	0.001744161903	0	0	0	0	0	0	0	0	0.0005498091666	0	0.0006070924632	0.000499022481	0.0005687035478	0	0.000156690009	0.003393805414	0.0003479552156	0.002809098266	0.0004690679767	0.0003607060034	0.0006773459568	0.0004521004211	0.01293817529	0.0007691450799	0.0007257559553	0.0006439727645	0.01768479799
44	0.00002410670741	0.0005685953421	0.01603345148	0.00008303923604	0	0	0.002717571419	0.0001667450766	0.0000540818258	0.01926465406	0.01577101371	0.009486943308	0.0815879871	0	0.0004051635848	0.000683131897	0.002858299556	0.010314869	0	0	0.01130866228	0	0	0.000110937661	0.00001282700855	0.00002756767865	0	0	0	0	0.003993183536	0.003434287784	0.001597888497	0.01547462286	0.0001365579728	0.001362915719	0.004864589215	0.0002779802147	0.01233174598	0	0.0006173983989	0.00260951817	0.00513688924	0.0003741562593	0.0002612668018	0.00521171518	0.001742170708	0.001838109327	0.0001367912402
45b	0.0007890310773	0	0.00008307487816	0	0	0.000135496459	0.0003446675946	0.0001131484448	0.0004790104571	0.06816173729	0.1235069044	0.004244056572	0.007630952172	0.0006756998462	0	0.00004379050622	0.0001365740402	0.006394540915	0.0005002858776	0.00005033979361	0	0.0007474979582	0	0.0007818463725	0.0004168777778	0.006485922941	0	0	0.00003454410419	0	0.002496441986	0	0.002880554409	0.04042791128	0.0005165832382	0	0.0004628963793	0.0002986121251	0.008299229369	0	0.00480370414	0.006699560589	0.0110281443	0.001636097017	0.0002578168738	0.002360016992	0.001344843482	0.0002724093027	0.000342067074
46v	0.09004040655	0	0.002312250775	0.05842225452	0	0.0001445295563	0.0006760787433	0.005779503457	0.03915524188	0.01113386687	0.03367589708	0.09693316388	0.3005272613	0.00008346880453	0	0.0004554212647	0.0001121858187	0.01482268141	0	0.0008529798361	0.0003153810197	0.002989991833	0.002471576866	0.008703323639	0.00003848102565	0.0004085028746	0	0	0	0	0.007629009192	0	0.06257841069	0.03228471771	0.03324465145	0.0005140458243	0.0003742134433	0.0004632256054	0.009836356537	0	0.08052354098	0.0345619664	0.04273489027	0.03545751391	0.001278574401	0.002837114924	0.00240846912	0.0006399896242	0.001152494164
7op	0.000007417448435	0.002064001092	0.003489144883	0.00001660784721	0.1015347918	0	0.1516007158	0.0005419214988	0	0.0001123601244	0.0005763900812	0.0008317107201	0.0004271928747	0	0.006595162797	0.01241022946	0.00003414351005	0.0003841243659	0	0	0.00005068623531	0.0008028681774	0	0	0	0	0.00002049946958	0	0	0.002835252122	0.00008568144527	0.002370503698	0.00005421432191	0.0001159137059	0.00006296486972	0.003205293144	0.001600434382	0.009539256105	0.0001633921386	0.0002920289838	0.00004964079589	0.00008426564432	0.00005820919836	0.00005131312198	0.001202601864	0.0004736892126	0.000474418689	0.00296929322	0.00128821946
8r	0.000324513369	0	0.00002769162605	0.004235001038	0	0	0	0.003680302047	0.0005833111212	0.1234224894	0.07092050722	0.05874054123	0.001931145872	0.0004411922525	0	0.00002627430373	0.0002585151475	0.002304746195	0.00008040308748	0.000005593310401	0	0.0006782851843	0	0.00005811020336	0.0005387343591	0.001919712895	0.000001708289131	0	0.00008204224744	0	0.002106654093	0	0.001749741301	0.00922061507	0.0004414966773	0	0.001128526391	0.0002916310341	0.002734932318	0.0001495320117	0.001801949095	0.003249777206	0.002579959939	0.0004596279848	0.0002870898813	0.002785032198	0.001263451074	0.0002871049844	0.0003043839285
aip	0	0.002444959971	0	0	0.0010043627	0	0.0268045337	0.0003126470185	0	0.0001021455676	0.0009197714061	0	0.002065740887	0	0	0.00005254860746	0.003365574562	0	0	0	0.004336489021	0	0	0	0	0	0	0	0	0.009072156308	0	0.008051340056	0	0	0	0.0008764594843	0.001190567418	0	0	0	0	0	0	0	0	0.0005176683472	0.0003840914573	0.001062057516	0
core	0.0003708724217	0	0.00002769162605	0	0	0	0	0	0.00001545195023	0.00069458986	0.0007112898874	0.00001554599477	0	0	0	0	0.00005365408722	0	0	0.08208183013	0	0.0130396866	0.01899890391	0.0009614597283	0	0.000007518457814	0.00005637354133	0	0	0	0.0001650815468	0	0.0000879078197	0.00008100926778	0.000081339591	0	0	0	0.0002593586812	0	0	0.00006678000921	0.00007327018405	0.00012660212	0.0001183999292	0.0001171851021	0	0	0
ento	0.000204907013	0.001438546215	0	0.00001660784721	0.0003766360127	0.004453316953	0	0.00004168626914	0.0001545195023	0.0002860075894	0.00006131809374	0	0.00002340782875	0.0004610657774	0	0	0.000117063463	0	0	0.007839024527	0.002252721569	0.0005813873008	0	0.003856404405	0.0000256540171	0.0003433429068	0	0	0.00006477019535	0.000394409597	0.0008712967282	0.0005545073852	0.0002351688545	0.0001656530681	0.0001304493066	0	0.0002833663435	0.0002543148867	0.001091965658	0	0.0002260170714	0.000136124636	0.0001989111782	0.0002294768529	0.0001819319451	0.0002241374922	0.0001887474376	0.000359657713	0.0002387843466
f6	0.00004821341483	0	0.262073549	0.003321569442	0.003515269452	0	0	0.001899702836	0.06546218715	0.002328918942	0.00127541635	0.00965794925	0.009175868869	0	0.007799399007	0.07542476791	0.00003414351005	0.2421339238	0	0.0000223732416	0	0.00001384255478	0.00008596789099	0	0	0.00001503691563	0	0	0	0	0.0005136213913	0	0.001495615887	0.0008014506638	0.003353249966	0.03576146936	0.0008170191778	0.0002010664491	0.000543977541	0	0.0008011814865	0.0002375895776	0.00143589797	0.0004106309239	0.0002911635897	0.009392852601	0.008466376322	0.02730238293	0.0001701527666
fst	0.0001084801834	0	0	0	0	0.00866274028	0	0.00005359663175	0.0002201902908	0.003309516392	0.002783841456	0.0002876009032	0.00002340782875	0.01037000529	0	0	0	0.00007908442828	0.0618567753	0.0001006795872	0	0.006090724104	0	0.002263656558	0.0697660995	0.001045065636	0.00739347536	0.002133508235	0.01213793461	0	0.0003368029804	0	0.0002082075359	0.0002463413982	0.000125924705	0	0	0.003194606481	0.0001950249986	0.002958591167	0.0001874595255	0.0001537935387	0.0002109829765	0.0002286832283	0.0006911490257	0.0002855390013	0.0002528842249	0	0.00109587139
gu	0	0.007761326419	0	0	0	0	0	0	0	0.001317677823	0.00009810894999	0.00002331899215	0.0001521508869	0	0	0	0.0103845047	0	0	0	0.1610808558	0	0.0000429839455	0.00000528274576	0	0	0	0	0	0	0	0	0	0.004784387782	0	0	0.0005314924881	0	0.009176636947	0	0	0.0004865292985	0.0005821927416	0	0	0	0	0	0
ins	0.0002939163942	0.02997634643	0.01748726185	0.00001660784721	0.009227582311	0.001273666715	0.0145688341	0.0001548347139	0.0001004376765	0.009213530202	0.003004586593	0.001966568338	0.01007999625	0.000003974704978	0.002656072389	0.00648099492	0.00655555393	0.002462915052	0.00004466838193	0.001306037979	0.02495452318	0.01964950651	0.0006232672097	0.0009508942368	0.0001282700855	0.00007769073074	0	0	0.00007340622139	0.001106003364	0.00327632836	0.01261758702	0.0002788749567	0.001981998201	0.0002799262599	0.00140326745	0.00947567597	0.001828116312	0.00480386015	0.0003981347187	0.0001848252559	0.0003515511816	0.002169624005	0.0002718425694	0.00199412809	0.00401634644	0.002782155202	0.004975718004	0.001979175117
ipa	0.0001817274867	0	0.00002769162605	0	0	0.00234860529	0	0.00013696917	0.0007107897105	0.002022482239	0.00009810894999	0	0.008971050368	0.0007790421756	0	0.00005254860746	0	0.002982612724	0.001332606728	0.00006432306961	0	0.006035353885	0.001160566528	0.0209302387	0.005586162223	0.006345578395	0.001253884222	0.0000620426727	0.001144273451	0	0.0005248483997	0	0.0003875551558	0.0003173250488	0.000300524983	0	0.0005648767923	0.0008452848648	0.001944744319	0.0004006076426	0.0003172852489	0.0003728214888	0.0003040170806	0.0003578176363	0.000359675699	0.0004934571112	0.0002768555499	0.000263818801	0.0005498134366
lb	0.00109036492	0.00001705786026	0.00002769162605	0	0	0.00001806619454	0.001444952608	0.0003334901531	0.0000270409129	0.0004494404977	0.001165043781	0.00006995697646	0	0	0	0	0.00004877644293	0	0.000002977892129	0.04881841318	0	0.05579933833	0.07281480367	0.0070709552	0.00001282700855	0.00001503691563	0.00006491498699	0	0.000008636026046	0.0001698934912	0.0001765240007	0.0001354760446	0.0001212431384	0.00009538437118	0.0001254143052	0	0.0001066739308	0.0001272526491	0.0002194579022	0.0001201808149	0.0001223485296	0.00009783749171	0.0001100548837	0.0001575641033	0.0001745648906	0.00014501386	0.000106845627	0	0.0001865351714
mb	0.0008288998626	0.00009097525473	0	0	0.0003766360127	0.00004516548634	0.000503744946	0.0003096694279	0.00003862987557	0.002022482239	0.001741433862	0.0002254169241	0.00003511174312	0	0.0003151272326	0.0003065335435	0.00003902115434	0.001581688566	0.00008040308748	0.09179181699	0.00002252721569	0.02377458784	0.01164864923	0.01630783616	0.00003848102565	0.000005012305209	0.00004783209568	0.000008863238957	0	0.0001931491762	0.0003755474592	0.000263586378	0.0002029557748	0.0001720423886	0.0002210998231	0.0001863121396	0.0002143015662	0.0002139774251	0.0009028079496	0.0001811897871	0.0001912705202	0.0001564542705	0.0001913964703	0.0002529240634	0.0003211864046	0.0002150860345	0.0002084706548	0.0001852858993	0.000355137296
mip	0.000001854362109	0	0.008238258751	0.00001660784721	0.001632089388	0.00003613238907	0.07139921787	0.02736108051	0	0.00008171645412	0.00001226361875	0.0001632329451	0	0.006486718523	0	0.002207041513	0.000004877644293	0	0.00001191156852	0	0	0	0	0	0.00001924051282	0	0	0	0	0.003605902576	0	0	0	0.00004895879392	0.00005027678559	0.0008401655355	0.0004205673932	0.000639683869	0.0001004429331	0.002501778019	0	0.00004008333757	0.00003054602281	0	0.002317606809	0.0004247368857	0.0003367160978	0.00179422842	0.001950405603
mst	0.000005563086326	0	0.0001661497563	0.00001660784721	0.0003138633439	0.1260297731	0.01296480414	0.07991555553	0	0.005403500529	0.002097078806	0.001958795341	0.0005734918043	0.05183810232	0.0001913272484	0.0004028726572	0	0.0006326754262	0.00574286497	0.0001090695528	0	0.1811990421	0.07109544585	0.01830471406	0.000583628889	0.00001002461042	0.006541039084	0.0007875620902	0.0001381764167	0.0126150372	0.0003213560931	0.009588107802	0.0003223148913	0.0003017686426	0.0000828245019	0.0003429143686	0.0002932886147	0.06775086278	0.0002375979773	0.002135024382	0.0001805320347	0.0002416836162	0.0002643407005	0.000242923641	0.01034539514	0.0005369918019	0.0004931727757	0.001006100896	0.02257177778
opai	0.0005878327885	0.0002103802766	0	0	0	0	0	0	0.0002626831539	0.0005822297356	0.00006131809374	0.00003109198954	0.0002925978594	0	0	0	0.0002926586576	0	0	0.002497413094	0.004071794236	0	0	0.0002984751354	0	0.00001002461042	0	0	0	0	0.0232810681	0	0.002595123528	0.00245364622	0.0003262546929	0	0.0003687398581	0	0.002064384113	0	0.0008240757778	0.0003917353338	0.004197112938	0.001898340312	0	0.0004576783867	0.0003803393543	0	0
pbc	0.002183511383	0	0	0.0001826863193	0	0	0.00005302578379	0.0009706945528	0	0.002002053126	0.005187510731	0.002017092821	0.00002048185015	0.0001430893792	0	0	0	0.00002259555094	0	0.09702995218	0	0.08999736991	0.05439618303	0.008536917148	0.0000769620513	0	0.0001247051066	0.000001266176994	0	0	0.000335974797	0	0.0003066788054	0.0003024286587	0.000318962571	0	0	0.0002854602212	0.0002444685082	0.00020012804	0.0003029030335	0.0002363994628	0.0004016975887	0.0003720261932	0.0004441441567	0.0001729111879	0	0	0.0003664363798
peri	0.0004005422155	0.0008074053857	0	0.00003321569442	0.0001255453376	0.003875198728	0.00007953867568	0.0001786554392	0.00003476688802	0.0001327892379	0.0000245272375	0.000007772997384	0.002188631988	0.00005564586969	0	0.00003503240497	0.00007316466439	0.00005648887734	0.0008874118544	0.00118298515	0.001250260471	0.0006506000747	0.00008596789099	0.009926279283	0.01751528017	0.03506608724	0.001979907103	0.0001709338942	0.007690381194	0.0003440709131	0.001288087065	0.0005177964409	0.00018138487	0.0002013550611	0.0000980111359	0.0001718111755	0.0004634953989	0.0004591904314	0.0006006319252	0.0002880534316	0.0001626180121	0.0001557366866	0.0001635587954	0.0001966018687	0.00008239080813	0.0002793433256	0.0001470934306	0.0001913497884	0.0001465433882
pga	0.001988803362	0	0	0.00297280465	0	0.01066808787	0.0005435142838	0.0006252940371	0.003967288221	0.00489277269	0.004157366756	0.0004586068457	0.005334058976	0.0008982833249	0	0.0001226134174	0	0.002858337193	0.006065966266	0.002421903404	0.00002252721569	0.01170388007	0.00429839455	0.033328843	0.004547174531	0.000443589011	0.0007772715548	0.0001316824074	0.0005915677842	0.0008088797387	0.001489844752	0	0.0009884663786	0.0009120523333	0.001021239388	0	0.002489298861	0.003319221417	0.001273746282	0.0006552379208	0.001089487156	0.001000942304	0.0009333608611	0.001099869684	0.00269207626	0.001801894562	0.000839809972	0.0005366707475	0.003218556482
pi	0.0003977606723	0	0	0.00003321569442	0	0	0	0	0.00006180780092	0.0003268658165	0.000147163425	0.0001321409555	0.00002340782875	0	0	0.00009633911368	0.00002438822146	0.0005648887734	0	0.007576138938	0	0.0002145595991	0.0008811708827	0.005274821641	0.00004489452992	0.000005012305209	0	0	0	0	0.0005722541333	0	0.0001851239555	0.0002000040495	0.000123877727	0	0.0002555805608	0	0.0006698352149	0	0.0001408066505	0.0001505301978	0.0002488603788	0.0001784011979	0.000144876485	0.0002135397208	0.0001180803904	0	0.0001772388134
pip	0.00001483489687	0	0	0	0	0.0003161584044	0	0.004767122635	0	0.003146083484	0.00003679085625	0.00001554599477	0	0.03710387097	0	0	0	0	0.009322291309	0	0	0.004789523955	0	0	0.001712405641	0.0001102707146	0.0008421865418	0.0004558237178	0.0006088398363	0	0	0	0	0	0	0	0	0.005323149255	0	0.0009781044962	0	0	0	0	0.0007914976058	0	0	0	0.0007407745515
pir	0	0.00002274381368	0	0	0	0	0	0	0.000401750706	0.00009193101088	0	0	0	0	0	0	0	0	0	0.0002852588304	0	0	0	0.00007395844064	0	0.00008019688335	0	0	0	0	0	0	0	0	0	0	0	0	0	0	0	0	0	0	0	0	0	0	0
pole	0.02768377192	0.0004833060408	0	0.00001660784721	0.0002510906751	0.0003793900853	0	0	0.008993035033	0.0005005132815	0.000147163425	0.0001165949608	0.0007256426912	0	0	0.00002627430373	0.00004877644293	0.0005987820998	0.00002382313703	0.1397460637	0.002156980903	0.003765174901	0.1300049432	0.2223243553	0.0002886076924	0.001170373266	0	0	0	0	0.001403794164	0.0003324147239	0.0007031655468	0.000377160705	0.0009136226654	0.0002044354789	0.0002498399465	0.0003104888729	0.002772797801	0	0.0004420896522	0.000447097245	0.0004878404451	0.0009943691541	0.0003979711346	0.000359140878	0.0002174643502	0.0002224696708	0.0004371469212
pro.st.	0.002112118442	0	0	0	0	0	0	0.0001607898952	0	0	0	0.0002098709294	0	0.0002305328887	0	0	0	0	0.000008933676387	0.00620577789	0	0.0001937957669	0.00007522190462	0.00009641011012	0	0.00005012305209	0	0	0	0	0	0	0	0	0	0	0	0	0	0	0	0	0	0	0	0	0	0	0.003641764871
sii	0	0.3798046306	0.002796854231	0	0	0	0.05317160469	0	0.000007725975115	0.001307463266	0.0008952441686	0.0001049354647	0.02256222093	0	0	0.00005254860746	0.05884390075	0.00002259555094	0.000002977892129	0	0.247269983	0	0	0	0	0.0004937120631	0	0	0	0.004755495854	0	0.02506621916	0	0.0001784861367	0	0.001588375102	0.01089228838	0.0004607581551	0.002044181008	0	0	0	0	0	0.0002019393123	0.000932402103	0.0003145279822	0.002847000471	0.0002836410715
sub	0.00005470368221	0	0	0	0	0	0	0	0	0.00002042911353	0	0	0	0.000007949409955	0	0	0.00002926586576	0	0.000002977892129	0.000027966552	0	0.0003529851469	0	0.0009825907113	0	0	0	0	0	0	0	0	0	0	0	0	0	0	0	0	0	0	0	0	0	0	0	0	0
tea/ma	0.0002308680825	0.00006823144105	0	0	0.0002510906751	0.0003884231825	0.0003048982568	0	0.00009271170138	0.0001327892379	0.00003679085625	0.00001165949608	0.01136450086	0.0003696475629	0	0.00005254860746	0.0000682870201	0.0009151198129	0.00226617591	0	0.001148888	0.0005121745269	0.00008596789099	0.04481881503	0.01565536393	0.06515746157	0.0008643943005	0.00004305001779	0.005773183412	0.0003367865123	0.0005280863795	0.0003801437585	0.0002054757857	0.000194525982	0.0001572726129	0.0001835521604	0.0003738981558	0.0003679432233	0.001166996289	0.0002905717255	0.0001946258092	0.0001740861453	0.0001374072942	0.0002218360435	0.00009709179512	0.0002597923395	0.0001375784012	0.0001839114635	0.00016841918
tea/mp	0.00001205335371	0	0	0	0	0.004390085272	0	0.00001786554392	0.00003090390046	0.00009193101088	0.0001348998062	0.000007772997384	0.02034725514	0.0002146340688	0	0	0.00003902115434	0.00002259555094	0.0150562226	0	0	0.0003737489791	0.0004083474822	0.003938286964	0.02949570616	0.2437960192	0.002085821029	0.0001000279825	0.0249322072	0	0.0002492220872	0	0.00008397018702	0.0001109717096	0.00003968465696	0	0	0.0007626842273	0.0003448420309	0.0002272066679	0.00009086449675	0.0001092222002	0.00007286495199	0.00009470352527	0.0001269440462	0.0002042241901	0.00008376243968	0	0.0001711658889
tead	0.00001112617265	0	0	0	0	0	0	0	0.00001545195023	0.00003064367029	0	0.00001554599477	0.0002340782875	0.00003179763982	0	0	0	0	0.001060129598	0	0	0.0007474979582	0	0.0006444949827	0.008805741369	0.268556807	0.001096721622	0.0001342147613	0.003018291103	0	0.0002412341065	0	0	0.00008496889495	0	0	0	0.0001416618347	0	0.0001234927592	0	0	0	0	0	0	0	0	0
teav	0.00005748522537	0.0001421488355	0	0	0	0.00009033097268	0	0	0	0.0001327892379	0	0.000007772997384	0.0004330448318	0.00004769645973	0	0	0.000117063463	0.00006778665281	0.001158400038	0	0.0003829626668	0.0003875915339	0.000171935782	0.0137034425	0.01562970992	0.1149471954	0.0009685999375	0.0001823294871	0.008493531616	0.0002230415503	0.0009960214755	0.0002353555635	0.0001184674489	0.000172953988	0	0	0.0002752105183	0.0002095790145	0.001191584703	0.0001947151274	0.0001119226065	0.0001109272001	0.0001795430906	0.0001343486241	0	0.000200284573	0.0001177733582	0	0.0001078296344
teom	0	0	0	0.00001660784721	0	0.002294406706	0	0	0	0.002625141089	0.0000245272375	0	0.00002340782875	0.007865941151	0	0	0.00001463293288	0	0.08844935201	0	0	0.0003045362052	0	0.0002060270846	0.04034735539	0.01742277291	0.001245342777	0.001808100747	0.01741454652	0	0	0	0	0	0	0	0	0.0004053074684	0	0.000583494804	0	0.00005303622302	0	0	0	0	0	0	0
tepv	0.00001298053476	0	0.00002769162605	0.00003736765622	0	0.07735041191	0.00005302578379	0.0005806301773	0	0.001276819596	0.00001226361875	0	0.0007022348624	0.02695644916	0	0	0.00009755288586	0	0.01890663713	0	0	0.001398098033	0	0.001608596084	0.090770326	0.03895814224	0.004509883307	0.001100307808	0.02537264452	0	0.0003571926522	0	0.0001521949438	0.0001564399455	0.00006337852593	0	0.0002914439596	0.00141006296	0.0003586418182	0.0005497534497	0.0001188834983	0.0001238917607	0.0001004287698	0.0001568260555	0.0002966741323	0.0002927783471	0.0002086634852	0	0.0005274130283
th/tf	0.001209044095	0	0	0.00008303923604	0	0.0008310449487	0.0001590773514	0.0005836077679	0.0002974500419	0.001266605039	0.00001226361875	0	0.00006144555046	0.01799746414	0	0	0.000009755288586	0	0.009413117019	0.02494057108	0	0.009136086156	0.0006447591824	0.01498054629	0.01459713573	0.01618974583	0.003729195174	0.001865078712	0.01440057343	0	0.0007807322894	0	0.0003928472958	0.0002638001062	0.0002528393505	0	0	0.0006053927306	0.0005125602774	0.0005462963591	0.0003346372319	0.0002208188967	0.0003395805463	0.000373945412	0.0003241834214	0.000349773794	0.0001907524928	0	0.0007076068017
tpt	0	0	0	0	0.006214494209	0.1639236161	0.01280572678	0.003698167591	0	0.0004290113841	0.00008584533124	0.0008394837175	0.002188631988	0.00009539291946	0	0.01354002452	0	0.001739857422	0.00002680102916	0.0007383169729	0	0.04483603494	0.00008596789099	0.0000132068644	0	0	0.000006833156525	0.000001266176994	0	0.001335865438	0.0001445754166	0.0007060434287	0.00020298548	0.000275081936	0	0	0.0003444648116	0.04593856074	0	0.000546672102	0	0.0002639038501	0.0002150512331	0.0001825503407	0.0008859741581	0.0005591519856	0.0007573278099	0.000965175202	0.0004550762157
v3	0	0	0	0.0001162549305	0	0	0	0.00001786554392	0	0.005423929642	0.00004905447499	0.00004663798431	0.00001170391437	0.005043900616	0	0	0.000004877644293	0	0.05104404898	0	0	0	0	0	0.1226005477	0.000190467598	0.007210688423	0.03399431993	0.03227282933	0	0	0	0	0	0	0	0	0.0003095546946	0	0.001977508018	0	0	0	0	0	0	0	0	0
v3a	0	0	0	0	0	0.00003613238907	0	0.0001727002579	0	0.0004290113841	0.00001226361875	0	0	0.03197252684	0	0	0	0	0.03351617591	0	0	0.00002768510956	0	0	0.0004938398291	0.0003508613647	0.001679248216	0.001886603721	0.0001036323126	0	0	0	0	0	0	0	0	0.0003268293251	0	0.01159563925	0	0	0	0	0.0001202035787	0	0	0	0.0002000580212
v4t	0	0	0	0	0	0	0	0	0	0.0003064367029	0.000147163425	0	0	0.0079056882	0	0	0	0	0.07711251668	0	0	0	0.00003223795912	0	0.005868356411	0.00005764150991	0.00192695014	0.001045862197	0.05166070781	0	0	0	0	0	0	0	0	0	0	0.0009648692861	0	0	0	0	0	0	0	0	0
v6a	0	0	0.008058263181	0.00007473531244	0	0.07827178783	0.001378670378	0.4337783839	0	0.0002145056921	0.0005886536999	0.01927703351	0.00008192740062	0.03881696881	0	0	0.00001463293288	0	0.000002977892129	0	0	0.00001384255478	0	0	0	0	0	0.00002912207086	0	0	0	0	0	0.0002223790796	0	0	0.0002807073228	0.0006187793864	0.0002108506849	0.05530762668	0	0.0001638224516	0	0	0.0006140073965	0.0008050237626	0.0009681719307	0.001439042519	0.0004688023693
vip	0	0.000005685953421	0.0001384581303	0.00001660784721	0.01682307523	0.00008129787542	0.06055544509	0.008381917687	0	0.001634329082	0.0007480807437	0.0007617537437	0.00003511174312	0.0009141821448	0	0.00007882291119	0	0.00001129777547	0.001494901849	0	0	0.00005537021913	0	0	0	0	0	0.0001544735932	0	0.004904581184	0	0.001761288195	0	0.00007459737024	0	0.0007421752897	0.000462250858	0.002461973802	0.00009193088682	0.002115022621	0	0.00005307880225	0	0	0.008120920594	0.000272719728	0.0001946424844	0.0008121090922	0.0151000253
[truncated: 42 more columns]
