# Supplementary material for: Predictability of cortico-cortical connections in the mammalian brain
Source: Netw Neurosci. 2024 Apr 1;8(1):138–57. doi: 10.1162/netn_a_00345 (PMC10861169; doi:10.1162/netn_a_00345)
Supplement: Supplementary file 2 [file netn-8-1-138-s002.zip › netn_a_00345-data/distances_mouse.csv]

	A	ACAd	ACAv	AId	AIp	AIv	AL	AM	AUDd	AUDp	AUDpo	AUDv	DP	ECT	FRP	GU	ILA	LI	LLA	LM	MM	MOp	MOs	ORBl	ORBm	P	PERI	PL	PM	POR	PORa	RL	RSPagl	RSPd	RSPv	SSp-bfd	SSp-lj	SSp-ll	SSp-nm	SSp-tr	SSp-ul	SSp-un	SSs	TEa	TEp	V1	VISC
A	0.	3.68157360606	3.90315983358	6.14427589858	5.26949381652	6.07377596505	1.90197877072	0.439236049931	2.70228498773	3.14491669073	3.4902237551	3.68893718664	2.85561319743	4.13341390482	6.21436850602	5.29200520889	5.36675177104	2.99416669308	2.3130725687	2.78215443726	1.11265394719	4.27044999173	4.37748759296	7.00030590819	6.47513262429	3.9032850873	4.48307420893	5.63076416204	1.56560899234	3.65830771076	3.80959594717	1.07962199559	1.162116733	1.46170449393	1.96219311889	2.24927540611	3.83774352469	1.91267613675	4.83353824567	0.920941196145	2.82722344931	1.88868575549	3.49434240554	4.16007499541	3.67623631187	2.5901108582	4.44520790232
ACAd	3.68157360606	0.	0.676474071006	5.46949332261	7.11146485296	6.41415698971	5.37049810919	3.72889534698	5.64935195099	6.07755846062	6.67682950331	6.59395637639	6.16712240265	7.30522077964	3.7400293988	5.54515046824	1.68695055424	6.42229155917	5.66562249987	6.30367692028	4.39339117522	2.51613740285	1.61557499466	5.50248626258	3.51721108366	7.49959535747	7.47604117669	2.17889143934	5.13084856592	7.11618460189	7.16835906292	4.64321353245	4.02267367365	4.05536587351	4.62434691059	3.9641427261	3.38918938275	1.87217345458	4.53833836605	2.77051766077	2.12524199461	2.75525446785	5.27478248955	6.982379252	6.93739432626	6.27006505235	6.52283156085
ACAv	3.90315983358	0.676474071006	0.	6.1426105186	7.70602137275	7.08477202623	5.69458439417	3.87518587918	6.08613978904	6.52520593755	7.08684428812	7.05442516582	6.54301062792	7.72515003077	4.2937812143	6.21367536352	1.61908674988	6.77079787642	6.02440046453	6.62100500691	4.46853038404	3.18587931704	2.2322371446	6.13670760908	3.96651929153	7.78958090939	7.93222823539	2.48410913972	5.24948594318	7.46120266228	7.54289493327	4.9264841751	4.0513134334	4.03093167043	4.55751727158	4.49096438978	4.05675152254	2.26783358983	5.21289978311	3.03414494455	2.74978831219	3.26284857952	5.84509427798	7.461230948	7.33400008819	6.48156354427	7.08786426884
AId	6.14427589858	5.46949332261	6.1426105186	0.	4.17210953583	1.7240678369	6.26061386086	6.54369973302	5.42732295256	5.53290998486	6.25357228513	5.68366747043	6.26904329183	6.55763073065	3.02686011513	1.47427610658	6.03220770817	6.6622238782	6.13825747747	6.85047349887	7.2530771215	2.95998156602	4.02850413735	1.47964395314	3.96446205547	7.88350225457	6.28696798118	4.95223529624	7.47662883109	7.1428523748	6.90919506879	6.19337073527	7.24936233343	7.50155976643	8.07267099838	4.06747069382	2.41002131114	5.08332083644	1.31366985882	5.65939300013	3.83421905497	4.3479836527	3.72439923753	5.71109825047	6.54779476174	7.62888388404	4.31503228091
AIp	5.26949381652	7.11146485296	7.70602137275	4.17210953583	0.	2.65105411294	4.07946435707	5.69182717928	2.88152502619	2.62552602308	3.03793714909	2.37136096403	3.45407921702	2.99307907429	6.66117471808	2.72485202325	8.42667813339	3.76425580747	3.69403548416	4.10080523326	6.08059964782	5.38911784751	6.41895902788	5.65079731549	7.49024697838	4.67079135105	2.52346655521	7.81306161425	5.81684220174	3.9081413094	3.55668221321	4.57908448203	6.35949164366	6.67607759501	7.04025815604	3.33917655706	4.07918075216	5.62230961557	3.56895033313	5.4513015095	4.99319197564	4.52862477289	1.90403650538	2.09968842215	3.23340387737	5.17217361743	0.85285361821
AIv	6.07377596505	6.41415698971	7.08477202623	1.7240678369	2.65105411294	0.	5.65882313047	6.50772822718	4.61480654876	4.58722004393	5.22902897784	4.5890498325	5.409628837	5.39542146577	4.66039200386	0.880762390575	7.29671657407	5.78868054422	5.42146526213	6.04715928496	7.12134013976	4.07579501079	5.21005040215	3.15784616354	5.58255438573	6.91591525404	5.02569418236	6.36128534007	7.15343408177	6.14481520111	5.85209008787	5.81953024024	7.23415402901	7.52405796905	8.03238236186	3.82651860219	3.03055635144	5.53428173753	1.90159241801	5.83469455569	4.44080145454	4.56547985328	2.90204164831	4.49656669854	5.49441351429	6.97980895605	3.02450811728
AL	1.90197877072	5.37049810919	5.69458439417	6.26061386086	4.07946435707	5.65882313047	0.	2.15985536074	1.19804592001	1.52483667295	1.64207484264	1.99994149517	0.979618792997	2.26661447401	7.17466322677	5.05835438653	7.04457614431	1.09449192357	0.460374838693	0.933423053724	2.20612276601	5.24842483933	5.69686701666	7.41921869209	7.63483191213	2.14607751776	2.67863769539	7.08851033655	1.75840761218	1.77250537149	1.90764334683	0.825591022966	2.61422383269	2.91456179901	3.11770734422	2.29531162584	4.36893457004	3.50058662568	4.99756413146	2.66760847281	3.94008266669	2.89746009715	2.76005202701	2.47400909717	1.79146550142	1.36854354961	3.23036388948
AM	0.439236049931	3.72889534698	3.87518587918	6.54369973302	5.69182717928	6.50772822718	2.15985536074	0.	3.06627170186	3.49965155675	3.78776594794	4.03655693227	3.13553362597	4.42244069724	6.48366811177	5.72033399346	5.39842348573	3.23038229336	2.59801677951	2.98140957756	0.76788373024	4.55815753334	4.57190366623	7.36027003896	6.69309864674	4.03508034536	4.80294847578	5.76062307069	1.40427219864	3.86822058647	4.05317082647	1.34217296303	0.726473825509	1.02261291001	1.53782770332	2.68554372684	4.21033547605	2.07755765548	5.23639741696	1.0874793716	3.11637914535	2.24108034426	3.93033993295	4.51194506727	3.9511697874	2.62594672791	4.86220070928
AUDd	2.70228498773	5.64935195099	6.08613978904	5.42732295256	2.88152502619	4.61480654876	1.19804592001	3.06627170186	0.	0.45276188039	1.0649275691	1.00188686468	0.843255095949	1.6625172259	6.7907194932	4.10788735291	7.25549013931	1.2363667469	0.835910801977	1.44119076771	3.29756817822	4.96644409594	5.63227132344	6.70491664955	7.37510654045	2.47998463904	1.85552303133	7.08203859539	2.94568697457	1.7909161344	1.66997107654	1.79046670902	3.64616581548	3.96003388941	4.24305664181	1.89587716403	3.87506061986	3.81838774292	4.24556023939	3.22027039495	3.86500563903	2.92865814548	1.73878422007	1.46237675226	1.35957490722	2.38790855431	2.03336884665
AUDp	3.14491669073	6.07755846062	6.52520593755	5.53290998486	2.62552602308	4.58722004393	1.52483667295	3.49965155675	0.45276188039	0.	0.749523302859	0.549374245007	0.848454868249	1.26900765929	7.07179800309	4.15769298974	7.67038141081	1.20737053993	1.0941735863	1.50332786229	3.69218324145	5.29036492742	6.00378965173	6.86031349388	7.69016151858	2.35783118054	1.40863252289	7.45915040257	3.28184812364	1.61000358144	1.40468257213	2.19986814743	4.05946406601	4.37089315517	4.6262170746	2.25211427183	4.14749042963	4.25757583039	4.40673940032	3.67285411495	4.24839366278	3.34204364536	1.80853847945	1.01518031313	1.05669415451	2.55071621605	1.80395961681
AUDpo	3.4902237551	6.67682950331	7.08684428812	6.25357228513	3.03793714909	5.22902897784	1.64207484264	3.78776594794	1.0649275691	0.749523302859	0.	0.67037668781	0.667748030055	0.647674825947	7.81617387025	4.85499245094	8.30015947402	0.793227508167	1.19075661609	1.16312696081	3.83318631495	6.0184881288	6.69719641841	7.59762922009	8.42333413497	1.68882333758	1.04680521468	8.14656446439	3.28161347696	0.91587924757	0.659200860821	2.44566445426	4.25418146749	4.55121921079	4.71354345503	2.9572311358	4.89258464127	4.82545231469	5.14813857624	4.14146552714	4.92919553273	3.98056280479	2.53554528138	1.01164597592	0.307334418485	2.25379312107	2.29818547463
AUDv	3.68893718664	6.59395637639	7.05442516582	5.68366747043	2.37136096403	4.5890498325	1.99994149517	4.03655693227	1.00188686468	0.549374245007	0.67037668781	0.	1.14932733722	0.893085717593	7.41730614887	4.25838234045	8.16973134467	1.40752768059	1.54585615758	1.76153620904	4.19644541667	5.69116335026	6.45541810068	7.06087887882	8.07317199413	2.34680304932	0.882668948953	7.91443950583	3.73642185369	1.57246715942	1.26307576137	2.72243324905	4.57900304571	4.88774797677	5.11739200956	2.71124692507	4.49931098896	4.788361982	4.63264115	4.22102125273	4.71843442837	3.84694178741	2.00885186895	0.478008879959	0.907309019055	2.85377567098	1.62991334485
DP	2.85561319743	6.16712240265	6.54301062792	6.26904329183	3.45407921702	5.409628837	0.979618792997	3.13553362597	0.843255095949	0.848454868249	0.667748030055	1.14932733722	0.	1.2874436928	7.57913702286	4.9365758676	7.81576875472	0.393269106121	0.542582857098	0.65492083663	3.16544965123	5.71864117916	6.31031450265	7.54687043742	8.12957419953	1.64341598781	1.71318521426	7.74255801985	2.6270034018	1.0039184867	1.00154452936	1.79465624792	3.58773523457	3.88387588974	4.04933403996	2.64354991236	4.67852667588	4.29969111914	5.08776165703	3.55433248743	4.53338193416	3.53687772476	2.56666287885	1.59110357947	0.82066300851	1.72051650746	2.64641741367
ECT	4.13341390482	7.30522077964	7.72515003077	6.55763073065	2.99307907429	5.39542146577	2.26661447401	4.42244069724	1.6625172259	1.26900765929	0.647674825947	0.893085717593	1.2874436928	0.	8.29999940439	5.11849149445	8.91770440019	1.28918685506	1.82522346177	1.64432706298	4.43276703624	6.54884997422	7.27270591733	7.94648006791	8.94153209519	1.71896517916	0.567630957639	8.72766061774	3.83650990445	1.01987339638	0.636768896501	3.08078875317	4.86649545661	5.15805017754	5.28861747143	3.5211217327	5.37822708072	5.46091305427	5.52393618954	4.78861547114	5.51515339991	4.5911608196	2.90135522363	0.908014134828	0.494393493362	2.67664277726	2.3780478751
FRP	6.21436850602	3.7400293988	4.2937812143	3.02686011513	6.66117471808	4.66039200386	7.17466322677	6.48366811177	6.7907194932	7.07179800309	7.81617387025	7.41730614887	7.57913702286	8.29999940439	0.	4.07151127859	3.52209474216	7.94616029974	7.24841820386	8.00256696569	7.25054664567	1.95685379154	2.16009636252	2.18567103524	0.938903691611	9.19887924059	8.20699923296	2.24911416009	7.77070617776	8.57249737914	8.45438741985	6.75655517753	7.04539597424	7.19753921378	7.80980663078	4.94250968976	2.92444003958	4.46786872634	3.09454678714	5.40300063902	3.38934565436	4.39793949061	5.46584221888	7.61617941303	8.12272558811	8.44654636394	6.49452915255
GU	5.29200520889	5.54515046824	6.21367536352	1.47427610658	2.72485202325	0.880762390575	5.05835438653	5.72033399346	4.10788735291	4.15769298974	4.85499245094	4.25838234045	4.9365758676	5.11849149445	4.07151127859	0.	6.48072861489	5.32651300487	4.87300980924	5.54827883736	6.36296703359	3.25650190863	4.38905117203	2.93969829287	4.96188632457	6.51530066248	4.82542444745	5.6017281861	6.45484176612	5.7592418351	5.50326757136	5.1287799147	6.44591718985	6.72828912149	7.25419541566	3.06427695505	2.15699575737	4.66185249022	1.08735201397	4.99841832386	3.56004790013	3.71281076479	2.37033821545	4.2559955209	5.14114351725	6.41064246038	2.84292233271
ILA	5.36675177104	1.68695055424	1.61908674988	6.03220770817	8.42667813339	7.29671657407	7.04457614431	5.39842348573	7.25549013931	7.67038141081	8.30015947402	8.16973134467	7.81576875472	8.91770440019	3.52209474216	6.48072861489	0.	8.08434149323	7.3251078829	7.97796556998	6.03654398027	3.22469411573	2.0918794272	5.63695268113	2.90024454764	9.1797711836	9.05165226199	1.29784763213	6.79449731268	8.77820722897	8.81459808639	6.32767697763	5.63913699712	5.6362630472	6.17264866311	5.48175444735	4.43018613407	3.54454174596	5.40180761984	4.45737662671	3.50378720508	4.32854348759	6.68308034463	8.53337131314	8.56978962512	7.95614002076	7.92564854765
LI	2.99416669308	6.42229155917	6.77079787642	6.6622238782	3.76425580747	5.78868054422	1.09449192357	3.23038229336	1.2363667469	1.20737053993	0.793227508167	1.40752768059	0.393269106121	1.28918685506	7.94616029974	5.32651300487	8.08434149323	0.	0.760425271286	0.370798824674	3.16589667952	6.07208623875	6.63211831589	7.93873752078	8.48146180261	1.25934097153	1.79732788132	8.05439729872	2.54769924739	0.694006863165	0.823220331008	1.91492435408	3.61446493128	3.89711500619	4.00328287768	3.00476136518	5.05402283703	4.5503042203	5.47986501138	3.75380527544	4.85647300817	3.84300411608	2.9573658711	1.79999631015	0.795469916048	1.46121536678	2.97815451532
LLA	2.3130725687	5.66562249987	6.02440046453	6.13825747747	3.69403548416	5.42146526213	0.460374838693	2.59801677951	0.835910801977	1.0941735863	1.19075661609	1.54585615758	0.542582857098	1.82522346177	7.24841820386	4.87300980924	7.3251078829	0.760425271286	0.	0.755589259254	2.66647910005	5.35249577564	5.88167821271	7.35556999562	7.7571381035	1.96090552746	2.22099006393	7.29883325217	2.19502190144	1.45343044329	1.5229143731	1.25591818111	3.07248331763	3.37403891071	3.5749623312	2.31148213091	4.38481082601	3.79428013368	4.90851728128	3.02177812347	4.10822176677	3.08749817958	2.52394800536	2.01754824773	1.36324586533	1.5608310531	2.85333552674
LM	2.78215443726	6.30367692028	6.62100500691	6.85047349887	4.10080523326	6.04715928496	0.933423053724	2.98140957756	1.44119076771	1.50332786229	1.16312696081	1.76153620904	0.65492083663	1.64432706298	8.00256696569	5.54827883736	7.97796556998	0.370798824674	0.755589259254	0.	2.85666428208	6.10135103403	6.60281001093	8.09227172052	8.50277477213	1.22529071485	2.16399260803	8.00662868035	2.20456493005	0.887623104486	1.12241335669	1.70877733012	3.31747080646	3.59101233	3.66772887955	3.0670551178	5.13987397757	4.43400499428	5.63922248133	3.58912372531	4.83538043491	3.80242262227	3.17993494338	2.16649099296	1.15453991498	1.09490545955	3.29957232694
MM	1.11265394719	4.39339117522	4.46853038404	7.2530771215	6.08059964782	7.12134013976	2.20612276601	0.76788373024	3.29756817822	3.69218324145	3.83318631495	4.19644541667	3.16544965123	4.43276703624	7.25054664567	6.36296703359	6.03654398027	3.16589667952	2.66647910005	2.85666428208	0.	5.32600800151	5.32105468836	8.10873617455	7.44815974369	3.74848096296	4.87757815365	6.4736267539	0.822364997998	3.72914853392	3.97560495116	1.51251998973	0.491139303126	0.734884907805	0.960060142941	3.30055807697	4.949161275	2.82708687417	5.94106017932	1.84986818485	3.88395156906	2.99098814554	4.42457094454	4.67334371716	3.94211411616	2.23588865655	5.23302614336
MOp	4.27044999173	2.51613740285	3.18587931704	2.95998156602	5.38911784751	4.07579501079	5.24842483933	4.55815753334	4.96644409594	5.29036492742	6.0184881288	5.69116335026	5.71864117916	6.54884997422	1.95685379154	3.25650190863	3.22469411573	6.07208623875	5.35249577564	6.10135103403	5.32600800151	0.	1.13445838997	3.09326955378	2.41115364174	7.31233419097	6.52811958545	2.42733010515	5.82040049127	6.72090336129	6.63602486116	4.80299649892	5.15234175206	5.32834721539	5.93968562969	3.07788574143	1.311918929	2.61163163686	2.17757769989	3.4903418301	1.44410242437	2.44111028307	3.86294005495	5.95183904248	6.32080181549	6.49916596116	5.02919858805
MOs	4.37748759296	1.61557499466	2.2322371446	4.02850413735	6.41895902788	5.21005040215	5.69686701666	4.57190366623	5.63227132344	6.00378965173	6.69719641841	6.45541810068	6.31031450265	7.27270591733	2.16009636252	4.38905117203	2.0918794272	6.63211831589	5.88167821271	6.60281001093	5.32105468836	1.13445838997	0.	3.90522158884	2.13634117633	7.82807483616	7.32123466658	1.45984184747	5.93772365827	7.30998920417	7.27680832078	5.11899860563	5.05219040751	5.16693223338	5.77332353704	3.75202395578	2.36369103887	2.49490216025	3.31193300091	3.48930582284	1.77693906608	2.80084896258	4.77161437253	6.76634781945	6.98876709119	6.83049332078	5.98683302416
ORBl	7.00030590819	5.50248626258	6.13670760908	1.47964395314	5.65079731549	3.15784616354	7.41921869209	7.36027003896	6.70491664955	6.86031349388	7.59762922009	7.06087887882	7.54687043742	7.94648006791	2.18567103524	2.93969829287	5.63695268113	7.93873752078	7.35556999562	8.09227172052	8.10873617455	3.09326955378	3.90522158884	0.	3.06763984707	9.18318833065	7.70876793269	4.40431663821	8.44740757811	8.46427952073	8.25671131691	7.23257162944	8.02609625513	8.24351042501	8.84210286433	5.14197568351	3.16944638446	5.61672287725	2.45945931221	6.36934620047	4.35553633246	5.11951761991	5.06442749156	7.12491413273	7.89844825877	8.78038139351	5.7629219997
ORBm	6.47513262429	3.51721108366	3.96651929153	3.96446205547	7.49024697838	5.58255438573	7.63483191213	6.69309864674	7.37510654045	7.69016151858	8.42333413497	8.07317199413	8.12957419953	8.94153209519	0.938903691611	4.96188632457	2.90024454764	8.48146180261	7.7571381035	8.50277477213	7.44815974369	2.41115364174	2.13634117633	3.06763984707	0.	9.71794751949	8.89212772811	1.60725728347	8.04047665091	9.13201559646	9.04504532522	7.13636970088	7.18781886151	7.30272088232	7.9082341696	5.48892799671	3.5882424301	4.62151425428	3.94698389004	5.60650120454	3.72075439319	4.76774659704	6.17637871338	8.30754596057	8.72682998854	8.84717395315	7.26529804769
P	3.9032850873	7.49959535747	7.78958090939	7.88350225457	4.67079135105	6.91591525404	2.14607751776	4.03508034536	2.47998463904	2.35783118054	1.68882333758	2.34680304932	1.64341598781	1.71896517916	9.19887924059	6.51530066248	9.1797711836	1.25934097153	1.96090552746	1.22529071485	3.74848096296	7.31233419097	7.82807483616	9.18318833065	9.71794751949	0.	2.27156626285	9.23069451277	2.974075148	0.77451467455	1.11475316823	2.86418470291	4.2362609747	4.4692470751	4.40571442083	4.2563919947	6.31247463941	5.63582799815	6.72376251355	4.75673618275	6.05990582759	5.02770897146	4.1614423623	2.57349193193	1.44528868169	1.54074250481	3.9744351035
PERI	4.48307420893	7.47604117669	7.93222823539	6.28696798118	2.52346655521	5.02569418236	2.67863769539	4.80294847578	1.85552303133	1.40863252289	1.04680521468	0.882668948953	1.71318521426	0.567630957639	8.20699923296	4.82542444745	9.05165226199	1.79732788132	2.22099006393	2.16399260803	4.87757815365	6.52811958545	7.32123466658	7.70876793269	8.89212772811	2.27156626285	0.	8.78098659705	4.32479578568	1.58747210713	1.20438651429	3.46509920189	5.29284586067	5.59248866337	5.76027052328	3.58637121443	5.30623158765	5.66504122387	5.32822186822	5.06863123044	5.59375124079	4.72960624219	2.74600194106	0.593628405027	1.01589214327	3.22264014179	2.00642446634
PL	5.63076416204	2.17889143934	2.48410913972	4.95223529624	7.81306161425	6.36128534007	7.08851033655	5.76062307069	7.08203859539	7.45915040257	8.14656446439	7.91443950583	7.74255801985	8.72766061774	2.24911416009	5.6017281861	1.29784763213	8.05439729872	7.29883325217	8.00662868035	6.4736267539	2.42733010515	1.45984184747	4.40431663821	1.60725728347	9.23069451277	8.78098659705	0.	7.15895369821	8.73784667822	8.71758146092	6.46340197053	6.14140187191	6.20183746425	6.7839028188	5.20858476048	3.73396268137	3.71852258839	4.51573797793	4.71400511328	3.21770597803	4.21151319684	6.21705511456	8.22599910384	8.435670884	8.16082995019	7.4196909568
PM	1.56560899234	5.13084856592	5.24948594318	7.47662883109	5.81684220174	7.15343408177	1.75840761218	1.40427219864	2.94568697457	3.28184812364	3.28161347696	3.73642185369	2.6270034018	3.83650990445	7.77070617776	6.45484176612	6.79449731268	2.54769924739	2.19502190144	2.20456493005	0.822364997998	5.82040049127	5.93772365827	8.44740757811	8.04047665091	2.974075148	4.32479578568	7.15895369821	0.	3.03887054727	3.32271091353	1.33421927763	1.30854314512	1.50532435346	1.46782859161	3.42102078913	5.28008458923	3.45550885705	6.16603195377	2.45416522677	4.38136062235	3.40077969287	4.32860291164	4.20182652287	3.34224638607	1.43994409855	4.96437516901
POR	3.65830771076	7.11618460189	7.46120266228	7.1428523748	3.9081413094	6.14481520111	1.77250537149	3.86822058647	1.7909161344	1.61000358144	0.91587924757	1.57246715942	1.0039184867	1.01987339638	8.57249737914	5.7592418351	8.77820722897	0.694006863165	1.45343044329	0.887623104486	3.72914853392	6.72090336129	7.30998920417	8.46427952073	9.13201559646	0.77451467455	1.58747210713	8.73784667822	3.03887054727	0.	0.383117194114	2.57988950647	4.19653566918	4.46401771934	4.50659903759	3.64411565817	5.66302377634	5.24413841736	6.00721216283	4.43926809506	5.53319961359	4.52789313029	3.41852981326	1.8186088209	0.675226342005	1.73737955138	3.20092971435
PORa	3.80959594717	7.16835906292	7.54289493327	6.90919506879	3.55668221321	5.85209008787	1.90764334683	4.05317082647	1.66997107654	1.40468257213	0.659200860821	1.26307576137	1.00154452936	0.636768896501	8.45438741985	5.50326757136	8.81459808639	0.823220331008	1.5229143731	1.12241335669	3.97560495116	6.63602486116	7.27680832078	8.25671131691	9.04504532522	1.11475316823	1.20438651429	8.71758146092	3.32271091353	0.383117194114	0.	2.73222347411	4.43069913968	4.70901198214	4.78826980872	3.56191478037	5.53341325185	5.30123533995	5.80726847674	4.5445462308	5.50184981148	4.52242283684	3.19395810578	1.4587393613	0.362142108853	2.08033958756	2.87567395831
RL	1.07962199559	4.64321353245	4.9264841751	6.19337073527	4.57908448203	5.81953024024	0.825591022966	1.34217296303	1.79046670902	2.19986814743	2.44566445426	2.72243324905	1.79465624792	3.08078875317	6.75655517753	5.1287799147	6.32767697763	1.91492435408	1.25591818111	1.70877733012	1.51251998973	4.80299649892	5.11899860563	7.23257162944	7.13636970088	2.86418470291	3.46509920189	6.46340197053	1.33421927763	2.57988950647	2.73222347411	0.	1.85960790792	2.17161490983	2.46716782295	2.12592507319	4.09095018348	2.79274982096	4.89085399924	1.89274474808	3.4156895711	2.3714429503	3.00399557027	3.20027794393	2.6125317418	1.71342245081	3.72870466602
RSPagl	1.162116733	4.02267367365	4.0513134334	7.24936233343	6.35949164366	7.23415402901	2.61422383269	0.726473825509	3.64616581548	4.05946406601	4.25418146749	4.57900304571	3.58773523457	4.86649545661	7.04539597424	6.44591718985	5.63913699712	3.61446493128	3.07248331763	3.31747080646	0.491139303126	5.15234175206	5.05219040751	8.02609625513	7.18781886151	4.2362609747	5.29284586067	6.14140187191	1.30854314512	4.19653566918	4.43069913968	1.85960790792	0.	0.317032497528	0.823511754286	3.41113133821	4.89521205862	2.58142550282	5.94594231855	1.66848544915	3.7259658465	2.92026270601	4.6334465461	5.05701131691	4.37962919641	2.72692024613	5.52053217511
RSPd	1.46170449393	4.05536587351	4.03093167043	7.50155976643	6.67607759501	7.52405796905	2.91456179901	1.02261291001	3.96003388941	4.37089315517	4.55121921079	4.88774797677	3.88387588974	5.15805017754	7.19753921378	6.72828912149	5.6362630472	3.89711500619	3.37403891071	3.59101233	0.734884907805	5.32834721539	5.16693223338	8.24351042501	7.30272088232	4.4692470751	5.59248866337	6.20183746425	1.50532435346	4.46401771934	4.70901198214	2.17161490983	0.317032497528	0.	0.612497831483	3.70603305773	5.13157969942	2.73078946714	6.20327435928	1.87417186165	3.91736758075	3.15920717864	4.94440602637	5.36569467882	4.66906510651	2.94327203655	5.83744281385
RSPv	1.96219311889	4.62434691059	4.55751727158	8.07267099838	7.04025815604	8.03238236186	3.11770734422	1.53782770332	4.24305664181	4.6262170746	4.71354345503	5.11739200956	4.04933403996	5.28861747143	7.80980663078	7.25419541566	6.17264866311	4.00328287768	3.5749623312	3.66772887955	0.960060142941	5.93968562969	5.77332353704	8.84210286433	7.9082341696	4.40571442083	5.76027052328	6.7839028188	1.46782859161	4.50659903759	4.78826980872	2.46716782295	0.823511754286	0.612497831483	0.	4.20589203027	5.71731641772	3.34327823458	6.76860753434	2.47513717472	4.52523419111	3.74243560009	5.37573254729	5.59168257987	4.79441067769	2.86571932846	6.19215480828
SSp-bfd	2.24927540611	3.9641427261	4.49096438978	4.06747069382	3.33917655706	3.82651860219	2.29531162584	2.68554372684	1.89587716403	2.25211427183	2.9572311358	2.71124692507	2.64354991236	3.5211217327	4.94250968976	3.06427695505	5.48175444735	3.00476136518	2.31148213091	3.0670551178	3.30055807697	3.07788574143	3.75202395578	5.14197568351	5.48892799671	4.2563919947	3.58637121443	5.20858476048	3.42102078913	3.64411565817	3.56191478037	2.12592507319	3.41113133821	3.70603305773	4.20589203027	0.	2.07894364077	2.30374546139	2.76630992952	2.16128420299	2.0075000146	1.23083719053	1.43619440141	3.05353253122	3.2551017652	3.64360323223	2.63018214507
SSp-lj	3.83774352469	3.38918938275	4.05675152254	2.41002131114	4.07918075216	3.03055635144	4.36893457004	4.21033547605	3.87506061986	4.14749042963	4.89258464127	4.49931098896	4.67852667588	5.37822708072	2.92444003958	2.15699575737	4.43018613407	5.05402283703	4.38481082601	5.13987397757	4.949161275	1.311918929	2.36369103887	3.16944638446	3.5882424301	6.31247463941	5.30623158765	3.73396268137	5.28008458923	5.66302377634	5.53341325185	4.09095018348	4.89521205862	5.13157969942	5.71731641772	2.07894364077	0.	2.6802659119	1.21080307399	3.2693190645	1.46074374816	1.97495616988	2.59123793326	4.72010400901	5.19937472848	5.70114242604	3.72628432037
SSp-ll	1.91267613675	1.87217345458	2.26783358983	5.08332083644	5.62230961557	5.53428173753	3.50058662568	2.07755765548	3.81838774292	4.25757583039	4.82545231469	4.788361982	4.29969111914	5.46091305427	4.46786872634	4.66185249022	3.54454174596	4.5503042203	3.79428013368	4.43400499428	2.82708687417	2.61163163686	2.49490216025	5.61672287725	4.62151425428	5.63582799815	5.66504122387	3.71852258839	3.45550885705	5.24413841736	5.30123533995	2.79274982096	2.58142550282	2.73078946714	3.34327823458	2.30374546139	2.6802659119	0.	3.87262378981	1.0013826488	1.26976816256	1.09495101139	3.7217494941	5.20073543616	5.07871703327	4.46041857089	4.93380998158
SSp-nm	4.83353824567	4.53833836605	5.21289978311	1.31366985882	3.56895033313	1.90159241801	4.99756413146	5.23639741696	4.24556023939	4.40673940032	5.14813857624	4.63264115	5.08776165703	5.52393618954	3.09454678714	1.08735201397	5.40180761984	5.47986501138	4.90851728128	5.63922248133	5.94106017932	2.17757769989	3.31193300091	2.45945931221	3.94698389004	6.72376251355	5.32822186822	4.51573797793	6.16603195377	6.00721216283	5.80726847674	4.89085399924	5.94594231855	6.20327435928	6.76860753434	2.76630992952	1.21080307399	3.87262378981	0.	4.37708984481	2.67121886554	3.06203129075	2.62496602646	4.73663243877	5.45104128268	6.36513717362	3.47066740113
SSp-tr	0.920941196145	2.77051766077	3.03414494455	5.65939300013	5.4513015095	5.83469455569	2.66760847281	1.0874793716	3.22027039495	3.67285411495	4.14146552714	4.22102125273	3.55433248743	4.78861547114	5.40300063902	4.99841832386	4.45737662671	3.75380527544	3.02177812347	3.58912372531	1.84986818485	3.4903418301	3.48930582284	6.36934620047	5.60650120454	4.75673618275	5.06863123044	4.71400511328	2.45416522677	4.43926809506	4.5445462308	1.89274474808	1.66848544915	1.87417186165	2.47513717472	2.16128420299	3.2693190645	1.0013826488	4.37708984481	0.	2.05815053	1.31512755	3.57160771677	4.66970154377	4.3645189401	3.50086906138	4.68013161659
SSp-ul	2.82722344931	2.12524199461	2.74978831219	3.83421905497	4.99319197564	4.44080145454	3.94008266669	3.11637914535	3.86500563903	4.24839366278	4.92919553273	4.71843442837	4.53338193416	5.51515339991	3.38934565436	3.56004790013	3.50378720508	4.85647300817	4.10822176677	4.83538043491	3.88395156906	1.44410242437	1.77693906608	4.35553633246	3.72075439319	6.05990582759	5.59375124079	3.21770597803	4.38136062235	5.53319961359	5.50184981148	3.4156895711	3.7259658465	3.91736758075	4.52523419111	2.0075000146	1.46074374816	1.26976816256	2.67121886554	2.05815053	0.	1.04901231438	3.18916647553	5.05582367246	5.21796943363	5.12660234385	4.43692384813
SSp-un	1.88868575549	2.75525446785	3.26284857952	4.3479836527	4.52862477289	4.56547985328	2.89746009715	2.24108034426	2.92865814548	3.34204364536	3.98056280479	3.84694178741	3.53687772476	4.5911608196	4.39793949061	3.71281076479	4.32854348759	3.84300411608	3.08749817958	3.80242262227	2.99098814554	2.44111028307	2.80084896258	5.11951761991	4.76774659704	5.02770897146	4.72960624219	4.21151319684	3.40077969287	4.52789313029	4.52242283684	2.3714429503	2.92026270601	3.15920717864	3.74243560009	1.23083719053	1.97495616988	1.09495101139	3.06203129075	1.31512755	1.04901231438	0.	2.63041339343	4.22786086624	4.25801358838	4.07975034502	3.85236166851
SSs	3.49434240554	5.27478248955	5.84509427798	3.72439923753	1.90403650538	2.90204164831	2.76005202701	3.93033993295	1.73878422007	1.80853847945	2.53554528138	2.00885186895	2.56666287885	2.90135522363	5.46584221888	2.37033821545	6.68308034463	2.9573658711	2.52394800536	3.17993494338	4.42457094454	3.86294005495	4.77161437253	5.06442749156	6.17637871338	4.1614423623	2.74600194106	6.21705511456	4.32860291164	3.41852981326	3.19395810578	3.00399557027	4.6334465461	4.94440602637	5.37573254729	1.43619440141	2.59123793326	3.7217494941	2.62496602646	3.57160771677	3.18916647553	2.63041339343	0.	2.15314903607	2.83465024378	4.0791698645	1.24908374285
TEa	4.16007499541	6.982379252	7.461230948	5.71109825047	2.09968842215	4.49656669854	2.47400909717	4.51194506727	1.46237675226	1.01518031313	1.01164597592	0.478008879959	1.59110357947	0.908014134828	7.61617941303	4.2559955209	8.53337131314	1.79999631015	2.01754824773	2.16649099296	4.67334371716	5.95183904248	6.76634781945	7.12491413273	8.30754596057	2.57349193193	0.593628405027	8.22599910384	4.20182652287	1.8186088209	1.4587393613	3.20027794393	5.05701131691	5.36569467882	5.59168257987	3.05353253122	4.72010400901	5.20073543616	4.73663243877	4.66970154377	5.05582367246	4.22786086624	2.15314903607	0.	1.1500921799	3.26077835885	1.47380520228
TEp	3.67623631187	6.93739432626	7.33400008819	6.54779476174	3.23340387737	5.49441351429	1.79146550142	3.9511697874	1.35957490722	1.05669415451	0.307334418485	0.907309019055	0.82066300851	0.494393493362	8.12272558811	5.14114351725	8.56978962512	0.795469916048	1.36324586533	1.15453991498	3.94211411616	6.32080181549	6.98876709119	7.89844825877	8.72682998854	1.44528868169	1.01589214327	8.435670884	3.34224638607	0.675226342005	0.362142108853	2.6125317418	4.37962919641	4.66906510651	4.79441067769	3.2551017652	5.19937472848	5.07871703327	5.45104128268	4.3645189401	5.21796943363	4.25801358838	2.83465024378	1.1500921799	0.	2.20716508157	2.52999689246
V1	2.5901108582	6.27006505235	6.48156354427	7.62888388404	5.17217361743	6.97980895605	1.36854354961	2.62594672791	2.38790855431	2.55071621605	2.25379312107	2.85377567098	1.72051650746	2.67664277726	8.44654636394	6.41064246038	7.95614002076	1.46121536678	1.5608310531	1.09490545955	2.23588865655	6.49916596116	6.83049332078	8.78038139351	8.84717395315	1.54074250481	3.22264014179	8.16082995019	1.43994409855	1.73737955138	2.08033958756	1.71342245081	2.72692024613	2.94327203655	2.86571932846	3.64360323223	5.70114242604	4.46041857089	6.36513717362	3.50086906138	5.12660234385	4.07975034502	4.0791698645	3.26077835885	2.20716508157	0.	4.35432121913
VISC	4.44520790232	6.52283156085	7.08786426884	4.31503228091	0.85285361821	3.02450811728	3.23036388948	4.86220070928	2.03336884665	1.80395961681	2.29818547463	1.62991334485	2.64641741367	2.3780478751	6.49452915255	2.84292233271	7.92564854765	2.97815451532	2.85333552674	3.29957232694	5.23302614336	5.02919858805	5.98683302416	5.7629219997	7.26529804769	3.9744351035	2.00642446634	7.4196909568	4.96437516901	3.20092971435	2.87567395831	3.72870466602	5.52053217511	5.83744281385	6.19215480828	2.63018214507	3.72628432037	4.93380998158	3.47066740113	4.68013161659	4.43692384813	3.85236166851	1.24908374285	1.47380520228	2.52999689246	4.35432121913	0.
