# Supplementary material for: Predictability of cortico-cortical connections in the mammalian brain
Source: Netw Neurosci. 2024 Apr 1;8(1):138–57. doi: 10.1162/netn_a_00345 (PMC10861169; doi:10.1162/netn_a_00345)
Supplement: Supplementary file 2 [file netn-8-1-138-s002.zip › netn_a_00345-data/all_weighted_data_macaque.csv]

Source	Target	FLN	True	Predicted	RMAE
2	10	0.	0.000000	1.063852	0.487422
24c	10	0.006757296880715043	4.829773	3.747896	0.225026
46d	10	0.18206773942878765	6.260233	4.490724	0.282659
5	10	0.	0.000000	1.290137	0.691972
7A	10	0.00012331502633266712	3.091016	3.042523	0.182898
7B	10	0.	0.000000	1.298993	0.639023
7m	10	0.	0.000000	2.952905	2.282741
8B	10	0.019468029694525314	5.289322	4.222649	0.201843
8l	10	0.00033563944941467576	3.525873	2.488774	0.294520
8m	10	0.004828764219020497	4.683836	3.908103	0.169557
9/46d	10	0.01173718635317456	5.069564	4.250142	0.165733
9/46v	10	0.000025033870425075986	2.398528	3.530241	0.476610
DP	10	0.00008251919829735091	2.916555	1.813147	0.379524
F1	10	1.8543640535687675e-6	1.268195	1.505415	0.390568
F2	10	0.00006026678164814472	2.780078	2.289754	0.259895
F5	10	0.000012980547179002623	2.113293	2.328200	0.307404
F7	10	0.002037018625527112	4.308995	3.231552	0.256898
MT	10	0.	0.000000	1.284131	0.658451
PBr	10	0.02552995210177917	5.407050	2.497781	0.538051
ProM	10	0.	0.000000	1.319371	0.598566
STPc	10	0.004405041456730949	4.643950	3.749193	0.201936
STPi	10	0.018449049665557375	5.265974	3.998579	0.240942
STPr	10	0.03550920915503189	5.550341	3.309342	0.403759
TEO	10	0.	0.000000	1.081356	0.518881
TEpd	10	9.271820175273483e-6	1.967165	1.091149	0.469514
V1	10	0.	0.000000	0.062673	0.930364
V2	10	7.417456362387609e-6	1.870255	2.506274	0.424742
V4	10	0.	0.000000	1.549683	0.808664
1	10	0.	0.000000	0.435846	0.563222
25	10	0.016711521806981974	5.223016	1.236646	0.763231
3	10	0.	0.000000	0.937926	0.444719
32	10	0.045192669961385185	5.655068	4.014483	0.290119
45A	10	0.004108336424512861	4.613666	3.681538	0.210707
9	10	0.11189688583723958	6.048818	5.478995	0.094848
F3	10	1.8543640535687675e-6	1.268195	1.638837	0.463450
F4	10	6.49027352470207e-6	1.812263	1.295113	0.372569
LIP	10	4.635910041351574e-6	1.666135	3.123067	0.874439
OPro	10	0.029965532521044228	5.476622	3.736195	0.317792
V6	10	0.	0.000000	0.825043	0.529713
11	10	0.031815298334199375	5.502636	4.462138	0.190110
12	10	0.06351466327428598	5.802874	4.991643	0.139842
13	10	0.026190090552177813	5.418137	3.839057	0.291443
14	10	0.2147469478413501	6.331927	4.512984	0.287265
23	10	0.008305695401706581	4.919376	4.338280	0.131162
24a	10	0.0007343278508405718	3.865890	3.219396	0.202581
24b	10	0.001840454138853446	4.264925	3.701354	0.166679
24d	10	0.00010291720897258083	3.012488	2.380551	0.272351
29/30	10	0.0012554025313157085	4.098783	3.277091	0.222082
31	10	0.0008808216890233261	3.944888	3.016463	0.253181
44	10	0.00002410671314062324	2.382138	2.022364	0.254866
45B	10	0.000789030879347423	3.897094	3.037115	0.235663
46v	10	0.09004031382213377	5.954437	5.422511	0.094050
7op	10	7.417456362387609e-6	1.870255	1.869935	0.313621
8r	10	0.00032451367299514205	3.511233	2.646449	0.273575
AIP	10	0.	0.000000	0.235708	0.779408
Core	10	0.0003708728144165666	3.569225	1.341851	0.624050
Ento	10	0.00020490709674448208	3.311557	1.829157	0.447644
F6	10	0.00004821342676261194	2.683168	3.493345	0.327495
FST	10	0.00010848008079955146	3.035350	2.020992	0.345320
Gu	10	0.	0.000000	0.509635	0.541424
Ins	10	0.0002939165220955848	3.468224	3.119754	0.144917
IPa	10	0.00018172764557671388	3.259421	2.180948	0.357970
LB	10	0.0010903652448322136	4.037572	1.705784	0.577522
MB	10	0.0008288997334886568	3.918502	2.388999	0.390533
MIP	10	1.8543640535687675e-6	1.268195	1.235401	0.472482
MST	10	5.563088897877499e-6	1.745316	2.743284	0.593553
OPAl	10	0.0005878330500601254	3.769254	1.853253	0.508324
PBc	10	0.0021835090686858787	4.339155	2.402726	0.446269
35/36	10	0.00040054194279734147	3.602648	2.433507	0.326225
PGa	10	0.0019888040697113966	4.298592	3.328141	0.231183
Pi	10	0.000397760817913544	3.599622	2.050267	0.430421
PIP	10	0.00001483491287288776	2.171285	0.772194	0.644361
Pir	10	0.	0.000000	1.164432	0.554628
Temp.Pole	10	0.0276837551849293	5.442225	2.806437	0.484322
ProSt	10	0.0021121171355766885	4.324718	1.188525	0.725179
SII	10	0.	0.000000	1.103030	0.594106
Sub	10	0.00005470373756766899	2.738017	0.411292	0.849785
TEa/m a	10	0.00023086813785038742	3.363364	1.952865	0.421024
TEa/m p	10	0.000012053356449970305	2.081108	1.539494	0.352684
TEad	10	0.000011126177906839337	2.046346	0.751272	0.635178
TEav	10	0.00005748519382149683	2.759556	1.111662	0.607456
TEOm	10	0.	0.000000	0.891270	0.509934
TEpv	10	0.000012980547179002623	2.113293	1.628847	0.317239
TH/TF	10	0.0012090437044521107	4.082442	2.161579	0.470518
TPt	10	0.	0.000000	1.843553	1.148135
V3	10	0.	0.000000	1.185375	0.640940
V3A	10	0.	0.000000	0.309975	0.708468
V4t	10	0.	0.000000	0.162756	0.853571
V6A	10	0.	0.000000	1.881050	1.225643
VIP	10	0.	0.000000	1.462252	0.788783
10	2	0.	0.000000	0.374071	0.620332
24c	2	0.0002388102702044016	3.378053	2.429316	0.295632
46d	2	0.0000113718991615391	2.055833	1.438988	0.407612
5	2	0.	0.000000	4.342702	3.825224
7A	2	5.685949524000733e-6	1.754803	4.760807	1.713015
7B	2	0.0020298876439479637	4.307472	4.493868	0.133686
7m	2	0.	0.000000	3.274390	2.641965
8B	2	0.	0.000000	0.936106	0.586127
8l	2	0.	0.000000	1.043510	0.734965
8m	2	0.	0.000000	2.313666	1.611983
9/46d	2	0.	0.000000	1.659580	0.968652
9/46v	2	0.010445085516324856	5.018912	2.924540	0.417296
DP	2	0.	0.000000	0.888645	0.630851
F1	2	0.0004321325695134529	3.635617	4.668266	0.290993
F2	2	0.	0.000000	3.809303	3.232559
F5	2	0.1422512200799187	6.153056	4.671228	0.240828
F7	2	0.	0.000000	1.483826	0.866518
MT	2	0.	0.000000	2.551527	1.850288
PBr	2	0.	0.000000	0.531296	0.581719
ProM	2	0.04237736997303099	5.627134	2.662904	0.526774
STPc	2	0.	0.000000	3.013331	2.348146
STPi	2	0.	0.000000	2.887103	2.207892
STPr	2	0.	0.000000	1.835717	1.130453
TEO	2	0.	0.000000	0.888190	0.562447
TEpd	2	0.	0.000000	1.364024	0.739276
V1	2	0.	0.000000	0.305155	0.701630
V2	2	0.	0.000000	1.393762	0.743461
V4	2	0.	0.000000	0.639644	0.656866
1	2	0.009256738601930605	4.966458	3.227349	0.354193
25	2	0.	0.000000	0.405839	0.682175
3	2	0.23997002679423285	6.380157	4.361261	0.316434
32	2	0.	0.000000	0.468844	0.580861
45A	2	0.	0.000000	0.949219	0.566631
9	2	0.	0.000000	0.928208	0.493605
F3	2	0.0005742817299910727	3.759125	4.340643	0.210337
F4	2	0.11078500968508222	6.044481	4.607404	0.237866
LIP	2	0.0015693217720817647	4.195712	4.590342	0.172473
OPro	2	0.00763055276801748	4.882556	3.176386	0.349442
V6	2	0.	0.000000	0.440802	0.616091
11	2	0.	0.000000	0.645878	0.529967
12	2	0.006174943667677815	4.790633	2.887325	0.397298
13	2	0.00017626455950567078	3.246165	0.926279	0.714654
14	2	0.	0.000000	0.186553	0.808346
23	2	0.	0.000000	4.509457	4.010507
24a	2	0.	0.000000	2.973879	2.304602
24b	2	0.000056859495240007334	2.754803	3.883073	0.413391
24d	2	0.00007960328679642654	2.900931	4.192759	0.449560
29/30	2	0.	0.000000	2.240328	1.515849
31	2	0.000028429747336159586	2.453773	1.462367	0.432798
44	2	0.0005685949524000734	3.754803	3.554708	0.153159
45B	2	0.	0.000000	2.012452	1.273821
46v	2	0.	0.000000	2.169961	1.446031
7op	2	0.0020640014592419923	4.314710	4.222234	0.274837
8r	2	0.	0.000000	0.992366	0.650947
AIP	2	0.0024449613602591886	4.388272	4.686487	0.174158
Core	2	0.	0.000000	0.474972	0.588258
Ento	2	0.0014385468156172588	4.157924	1.766011	0.575266
F6	2	0.	0.000000	1.653788	0.951070
FST	2	0.	0.000000	0.989853	0.706375
Gu	2	0.007761327330544806	4.889936	0.973554	0.800906
Ins	2	0.029976367194917655	5.476779	4.862347	0.117124
IPa	2	0.	0.000000	1.154634	0.805546
LB	2	0.000017057877844513338	2.231925	2.255345	0.339713
MB	2	0.00009097519601721621	2.958923	3.161650	0.189722
MIP	2	0.	0.000000	2.863973	2.211709
MST	2	0.	0.000000	4.060763	3.511959
OPAl	2	0.0002103802660550274	3.323005	0.946836	0.716173
PBc	2	0.	0.000000	1.569488	0.947817
35/36	2	0.0008074060512785023	3.907092	3.275643	0.175583
PGa	2	0.	0.000000	3.217937	2.580997
Pi	2	0.	0.000000	1.253725	0.713944
PIP	2	0.	0.000000	0.824614	0.721388
Pir	2	0.000022743798550153512	2.356863	0.470934	0.800186
Temp.Pole	2	0.0004833057922091063	3.684222	1.513101	0.589303
ProSt	2	0.	0.000000	0.314949	0.755940
SII	2	0.3798044072648532	6.579560	5.367327	0.184242
Sub	2	0.	0.000000	0.276718	0.738868
TEa/m a	2	0.00006823151274050728	2.833985	2.926003	0.174819
TEa/m p	2	0.	0.000000	1.397540	0.789897
TEad	2	0.	0.000000	0.686669	0.576282
TEav	2	0.00014214873526157757	3.152743	1.282724	0.593446
TEOm	2	0.	0.000000	0.851371	0.488931
TEpv	2	0.	0.000000	2.477028	1.756731
TH/TF	2	0.	0.000000	1.971398	1.297035
TPt	2	0.	0.000000	2.962574	2.292651
V3	2	0.	0.000000	0.463595	0.602209
V3A	2	0.	0.000000	0.969835	0.603619
V4t	2	0.	0.000000	0.168302	0.850092
V6A	2	0.	0.000000	1.851900	1.190139
VIP	2	5.685949524000733e-6	1.754803	3.254847	0.932149
10	24c	0.0001523038914689967	3.182711	4.341165	0.384148
2	24c	0.0022430192459025155	4.350833	2.359401	0.457776
46d	24c	0.0004846040060775879	3.685387	5.328386	0.445815
5	24c	0.025573195576130317	5.407785	2.634209	0.512886
7A	24c	0.0079613368568586	4.900986	3.861686	0.216223
7B	24c	0.004319893100953525	4.635473	2.568045	0.446463
7m	24c	0.01952261546006994	5.290538	3.429889	0.353680
8B	24c	0.042866596204938746	5.632119	5.608975	0.042888
8l	24c	0.0000830749330589084	2.919470	4.557997	0.571545
8m	24c	0.000027691596832171446	2.442348	5.666596	1.320142
9/46d	24c	0.005109107021122882	4.708345	5.631956	0.197671
9/46v	24c	0.000747673520488138	3.873712	4.596876	0.248845
DP	24c	0.	0.000000	1.653624	0.992128
F1	24c	0.011173571180933746	5.048192	3.801316	0.247889
F2	24c	0.04911113826112536	5.691180	5.333559	0.103612
F5	24c	0.022125597111987	5.344895	4.790063	0.110302
F7	24c	0.08047185266568081	5.905644	5.689012	0.050796
MT	24c	0.	0.000000	1.515136	0.845605
PBr	24c	0.	0.000000	3.032033	2.387574
ProM	24c	0.0022014863650891272	4.342716	2.902733	0.333877
STPc	24c	0.0001523038914689967	3.182711	4.005748	0.310829
STPi	24c	0.00004153746611474189	2.618440	4.276270	0.636346
STPr	24c	0.000027691596832171446	2.442348	3.458347	0.457424
TEO	24c	0.	0.000000	0.821493	0.421216
TEpd	24c	0.	0.000000	1.283638	0.722059
V1	24c	0.	0.000000	0.400826	0.600089
V2	24c	0.	0.000000	2.206817	1.452019
V4	24c	0.	0.000000	1.275867	0.723052
1	24c	0.000027691596832171446	2.442348	1.100184	0.551171
25	24c	0.	0.000000	2.027946	1.424150
3	24c	0.0005261408232503051	3.721102	2.146487	0.428593
32	24c	0.0019384115996540542	4.287446	4.277049	0.165010
45A	24c	0.	0.000000	3.933737	3.372710
9	24c	0.013347348497896514	5.125395	5.300261	0.078833
F3	24c	0.11504480173988542	6.060867	3.904180	0.356151
F4	24c	0.003073767398510812	4.487671	4.702306	0.099588
LIP	24c	0.00022153278129275616	3.345438	3.823524	0.194023
OPro	24c	0.0006369069676254253	3.804076	4.412958	0.180127
V6	24c	0.00013845798277848552	3.141318	0.578770	0.815756
11	24c	0.00004153746611474189	2.618440	4.879592	0.865400
12	24c	0.020768732850014834	5.317410	5.139772	0.073326
13	24c	0.	0.000000	4.907833	4.453148
14	24c	0.	0.000000	2.476166	1.760486
23	24c	0.02399479257557808	5.380117	4.318309	0.200785
24a	24c	0.00436143093861732	4.639629	4.373533	0.093801
24b	24c	0.11847862354013079	6.073640	5.077264	0.164049
24d	24c	0.10162837934632225	6.007015	3.931876	0.345453
29/30	24c	0.00004153746611474189	2.618440	2.420808	0.297912
31	24c	0.0003184534806332565	3.503046	3.214570	0.169455
44	24c	0.01603345067229745	5.205027	4.263484	0.183094
45B	24c	0.0000830749330589084	2.919470	4.249095	0.528825
46v	24c	0.002312251128091223	4.364035	5.367084	0.249358
7op	24c	0.0034891448554012655	4.542719	3.096484	0.318802
8r	24c	0.000027691596832171446	2.442348	4.127885	0.738775
AIP	24c	0.	0.000000	1.805044	1.104304
Core	24c	0.000027691596832171446	2.442348	1.194199	0.518685
Ento	24c	0.	0.000000	2.020925	1.287224
F6	24c	0.2620734343726368	6.418423	5.711326	0.110597
FST	24c	0.	0.000000	2.332371	1.623616
Gu	24c	0.	0.000000	2.133080	1.388706
Ins	24c	0.017487269375394004	5.242722	4.467918	0.148227
IPa	24c	0.000027691596832171446	2.442348	2.421826	0.294511
LB	24c	0.000027691596832171446	2.442348	1.671191	0.360378
MB	24c	0.	0.000000	3.385860	2.762067
MIP	24c	0.008238250625424371	4.915835	1.301516	0.735240
MST	24c	0.00016614986777666556	3.220500	3.274595	0.178102
OPAl	24c	0.	0.000000	3.915962	3.351068
PBc	24c	0.	0.000000	2.638793	1.935700
35/36	24c	0.	0.000000	2.935337	2.261486
PGa	24c	0.	0.000000	3.629822	3.033136
Pi	24c	0.	0.000000	2.305045	1.571544
PIP	24c	0.	0.000000	0.884584	0.582223
Pir	24c	0.	0.000000	1.253974	0.701867
Temp.Pole	24c	0.	0.000000	3.368991	2.743324
ProSt	24c	0.	0.000000	0.876371	0.574369
SII	24c	0.0027968553128845325	4.446670	2.047670	0.539505
Sub	24c	0.	0.000000	0.399419	0.592753
TEa/m a	24c	0.	0.000000	2.789254	2.099171
TEa/m p	24c	0.	0.000000	2.026239	1.350351
TEad	24c	0.	0.000000	0.848010	0.514811
TEav	24c	0.	0.000000	1.805462	1.041707
TEOm	24c	0.	0.000000	0.868627	0.591736
TEpv	24c	0.000027691596832171446	2.442348	1.525724	0.421406
TH/TF	24c	0.	0.000000	1.815885	1.127813
TPt	24c	0.	0.000000	2.905595	2.231195
V3	24c	0.	0.000000	1.026423	0.575561
V3A	24c	0.	0.000000	0.312954	0.759608
V4t	24c	0.	0.000000	0.400919	0.660758
V6A	24c	0.008058254882526364	4.906241	1.780747	0.637045
VIP	24c	0.00013845798277848552	3.141318	2.268568	0.287269
10	46d	0.07512560803128654	5.875788	5.073196	0.141742
2	46d	0.000016607834179968487	2.220313	1.186072	0.501505
24c	46d	0.0030392330269923117	4.482764	4.938283	0.148922
5	46d	0.	0.000000	1.863520	1.167686
7A	46d	0.0005148432225292809	3.711675	4.166932	0.167941
7B	46d	0.	0.000000	1.959509	1.239816
7m	46d	0.000747353374815256	3.873526	3.591670	0.179085
8B	46d	0.0391778861632804	5.593041	5.759856	0.044003
8l	46d	0.00006643133804638181	2.822373	3.380693	0.264967
8m	46d	0.03160472385137306	5.499752	4.213254	0.235523
9/46d	46d	0.6036538849821637	6.780788	5.623268	0.170706
9/46v	46d	0.00011625482854849719	3.065411	4.266607	0.395659
DP	46d	0.0002574216086945297	3.410645	2.225781	0.350253
F1	46d	0.00006643133804638181	2.822373	2.591686	0.219968
F2	46d	0.00013286267741927164	3.123403	4.234337	0.363072
F5	46d	0.00004982358804066641	2.697435	3.094073	0.286143
F7	46d	0.007373878883329364	4.867696	5.534178	0.149683
MT	46d	0.000016607834179968487	2.220313	1.641245	0.347623
PBr	46d	0.0004650193234795429	3.667471	4.020747	0.206830
ProM	46d	0.	0.000000	2.108131	1.361467
STPc	46d	0.004442597828590923	4.647637	4.606591	0.089672
STPi	46d	0.013199090298589327	5.120544	5.042139	0.068498
STPr	46d	0.0006144902550807615	3.788515	4.500765	0.208127
TEO	46d	0.000016607834179968487	2.220313	0.907339	0.591346
TEpd	46d	0.00006643133804638181	2.822373	1.352087	0.521904
V1	46d	0.	0.000000	0.006492	0.995501
V2	46d	0.0022420588094471815	4.350647	2.251561	0.482477
V4	46d	0.	0.000000	1.519390	0.809287
1	46d	0.	0.000000	0.063101	0.929888
25	46d	0.	0.000000	2.108742	1.444469
3	46d	0.000029063706556777115	2.463351	0.828736	0.663574
32	46d	0.0015943548968919345	4.202585	5.042977	0.246591
45A	46d	0.0014448840601694309	4.159833	4.243086	0.147722
9	46d	0.11716421848045072	6.068795	5.855385	0.047571
F3	46d	0.000016607834179968487	2.220313	2.787894	0.300492
F4	46d	0.00003321566869156394	2.521343	3.010487	0.315167
LIP	46d	0.00003321566869156394	2.521343	4.061331	0.610781
OPro	46d	0.00048162719354911764	3.682711	4.294415	0.178889
V6	46d	0.	0.000000	0.575163	0.589017
11	46d	0.0026323461630862973	4.420343	4.401658	0.144650
12	46d	0.0035416203139913456	4.549202	5.417112	0.195173
13	46d	0.000564666469979964	3.751792	4.441465	0.295346
14	46d	0.0022254508133527123	4.347418	3.650979	0.236562
23	46d	0.013788658002281325	5.139522	4.975624	0.079422
24a	46d	0.00018268630841804066	3.261706	3.941591	0.220382
24b	46d	0.00003321566869156394	2.521343	4.394566	0.745532
24d	46d	0.000016607834179968487	2.220313	3.560399	0.605282
29/30	46d	0.002470415479888518	4.392770	3.658043	0.191772
31	46d	0.0010130782698482108	4.005643	3.596470	0.152958
44	46d	0.00008303917007077504	2.919283	3.822798	0.315866
45B	46d	0.	0.000000	4.376600	3.862889
46v	46d	0.0584222124920997	5.766578	5.645100	0.061992
7op	46d	0.000016607834179968487	2.220313	2.447605	0.284906
8r	46d	0.004235005707850755	4.626854	3.831596	0.175206
AIP	46d	0.	0.000000	1.001314	0.789877
Core	46d	0.	0.000000	2.445492	1.723007
Ento	46d	0.000016607834179968487	2.220313	2.284766	0.240465
F6	46d	0.003321566869156394	4.521343	5.047361	0.158797
FST	46d	0.	0.000000	3.154516	2.505017
Gu	46d	0.	0.000000	0.891481	0.576418
Ins	46d	0.000016607834179968487	2.220313	4.075175	0.835405
IPa	46d	0.	0.000000	3.567159	2.963510
LB	46d	0.	0.000000	2.921938	2.246598
MB	46d	0.	0.000000	3.715302	3.128114
MIP	46d	0.000016607834179968487	2.220313	1.279813	0.447192
MST	46d	0.000016607834179968487	2.220313	3.596705	0.620671
OPAl	46d	0.	0.000000	3.164338	2.515931
PBc	46d	0.00018268630841804066	3.261706	3.296421	0.181680
35/36	46d	0.00003321566869156394	2.521343	2.945756	0.201807
PGa	46d	0.0029728021061529615	4.473166	4.394268	0.084367
Pi	46d	0.00003321566869156394	2.521343	2.976472	0.255424
PIP	46d	0.	0.000000	1.128541	0.594336
Pir	46d	0.	0.000000	1.798205	1.120610
Temp.Pole	46d	0.000016607834179968487	2.220313	4.078873	0.847501
ProSt	46d	0.	0.000000	1.674931	0.977601
SII	46d	0.	0.000000	1.992706	1.282416
Sub	46d	0.	0.000000	0.965563	0.540385
TEa/m a	46d	0.	0.000000	3.019609	2.355121
TEa/m p	46d	0.	0.000000	2.567368	1.856495
TEad	46d	0.	0.000000	1.289539	0.613000
TEav	46d	0.	0.000000	1.784739	1.048838
TEOm	46d	0.000016607834179968487	2.220313	1.145877	0.486061
TEpv	46d	0.00003736766836768205	2.572496	1.510100	0.427854
TH/TF	46d	0.00008303917007077504	2.919283	2.568830	0.246380
TPt	46d	0.	0.000000	2.924331	2.261087
V3	46d	0.00011625482854849719	3.065411	0.891482	0.709180
V3A	46d	0.	0.000000	0.345234	0.678158
V4t	46d	0.	0.000000	0.601125	0.544130
V6A	46d	0.0000747353374815256	2.873526	1.890689	0.400633
VIP	46d	0.000016607834179968487	2.220313	1.879706	0.321025
10	5	0.	0.000000	0.206515	0.801962
2	5	0.0363453621012551	5.560449	3.134890	0.436216
24c	5	0.	0.000000	2.167236	1.411916
46d	5	0.00018831807233987637	3.274892	1.752775	0.466478
7A	5	0.1505601365620462	6.177710	3.450289	0.441494
7B	5	0.011393233547966725	5.056647	2.249161	0.555207
7m	5	0.0018204091091202003	4.260169	4.882289	0.176372
8B	5	0.	0.000000	1.612437	0.901610
8l	5	0.	0.000000	2.383347	1.656583
8m	5	0.	0.000000	2.509714	1.802403
9/46d	5	0.	0.000000	2.231708	1.524757
9/46v	5	0.	0.000000	2.722725	2.030525
DP	5	0.	0.000000	1.203446	0.679475
F1	5	0.33686973894483696	6.527462	3.416706	0.476564
F2	5	0.11757310833636983	6.070308	3.179214	0.476268
F5	5	0.006842219463118651	4.835197	2.436686	0.496052
F7	5	0.000313863634851432	3.496741	1.614902	0.543251
MT	5	0.	0.000000	1.833618	1.195811
PBr	5	0.	0.000000	0.601314	0.507341
ProM	5	0.	0.000000	1.180186	0.659008
STPc	5	0.	0.000000	2.830439	2.147260
STPi	5	0.0020087273833805977	4.302921	2.304384	0.464460
STPr	5	0.	0.000000	1.934108	1.199030
TEO	5	0.	0.000000	0.562654	0.606772
TEpd	5	0.	0.000000	1.304638	0.731532
V1	5	0.	0.000000	0.305973	0.717904
V2	5	0.	0.000000	1.740738	1.068270
V4	5	0.	0.000000	1.262692	0.677047
1	5	0.002510909154018598	4.399831	4.217432	0.143954
25	5	0.	0.000000	0.273573	0.750555
3	5	0.032076797318454926	5.506191	2.703600	0.508989
32	5	0.	0.000000	0.401995	0.655006
45A	5	0.	0.000000	0.729547	0.604125
9	5	0.	0.000000	0.913819	0.455250
F3	5	0.044600014509600626	5.649335	3.709281	0.343413
F4	5	0.	0.000000	3.202851	2.558724
LIP	5	0.0029503123688002773	4.469868	4.031085	0.134615
OPro	5	0.	0.000000	0.626059	0.592515
V6	5	0.	0.000000	1.656116	1.036726
11	5	0.	0.000000	0.638469	0.509934
12	5	0.00012554545644747752	3.098801	2.222021	0.323389
13	5	0.	0.000000	1.358182	0.654959
14	5	0.	0.000000	0.288308	0.777118
23	5	0.08857231583425018	5.947298	4.354749	0.267777
24a	5	0.00006277272759701258	2.797771	1.900572	0.342182
24b	5	0.012554545644747752	5.098801	2.883190	0.434536
24d	5	0.006026178615704448	4.780042	3.471650	0.275172
29/30	5	0.0029503123688002773	4.469868	2.159289	0.516923
31	5	0.0020087273833805977	4.302921	4.700158	0.152445
44	5	0.	0.000000	1.825832	1.069258
45B	5	0.	0.000000	2.428977	1.709577
46v	5	0.	0.000000	1.842264	1.202592
7op	5	0.10153481924243313	6.006615	2.619410	0.563913
8r	5	0.	0.000000	2.099729	1.404437
AIP	5	0.0010043636816626776	4.001891	2.236967	0.441023
Core	5	0.	0.000000	0.477401	0.593850
Ento	5	0.0003766361484401076	3.575922	1.598108	0.553092
F6	5	0.003515272526838728	4.545959	1.000455	0.779924
FST	5	0.	0.000000	1.648590	0.923490
Gu	5	0.	0.000000	0.404883	0.701839
Ins	5	0.009227583844264182	4.965088	2.923330	0.411223
IPa	5	0.	0.000000	1.871080	1.106329
LB	5	0.	0.000000	1.521845	0.820078
MB	5	0.0003766361484401076	3.575922	2.227870	0.376980
MIP	5	0.0016320896098386975	4.212744	5.179065	0.260725
MST	5	0.000313863634851432	3.496741	3.151662	0.186425
OPAl	5	0.	0.000000	0.410277	0.675127
PBc	5	0.	0.000000	1.217703	0.666951
35/36	5	0.00012554545644747752	3.098801	2.651992	0.180581
PGa	5	0.	0.000000	2.596494	1.893583
Pi	5	0.	0.000000	0.529793	0.565923
PIP	5	0.	0.000000	2.303968	1.632738
Pir	5	0.	0.000000	0.003568	0.996819
Temp.Pole	5	0.0002510909154018598	3.399831	1.017250	0.700794
ProSt	5	0.	0.000000	1.257479	0.734278
SII	5	0.	0.000000	2.213759	1.497483
Sub	5	0.	0.000000	0.254049	0.752632
TEa/m a	5	0.0002510909154018598	3.399831	2.437860	0.287755
TEa/m p	5	0.	0.000000	1.613612	0.868323
TEad	5	0.	0.000000	0.891332	0.434420
TEav	5	0.	0.000000	1.737324	0.992760
TEOm	5	0.	0.000000	0.638984	0.559257
TEpv	5	0.	0.000000	1.982360	1.268895
TH/TF	5	0.	0.000000	2.144992	1.421817
TPt	5	0.006214497247527744	4.793406	1.892395	0.605209
V3	5	0.	0.000000	0.659508	0.566338
V3A	5	0.	0.000000	1.669841	1.065131
V4t	5	0.	0.000000	0.175444	0.882642
V6A	5	0.	0.000000	2.433452	1.792472
VIP	5	0.016823060238053064	5.225905	4.764162	0.098432
10	7A	0.	0.000000	2.015376	1.326969
2	7A	0.00001806620774842439	2.256867	3.579105	0.603398
24c	7A	0.	0.000000	3.294086	2.660096
46d	7A	0.014561362043556517	5.163202	3.643119	0.295996
5	7A	0.010234508711443964	5.010067	3.588107	0.284227
7B	7A	0.0005510195401587852	3.741167	3.976063	0.176217
7m	7A	0.021083271430835396	5.323938	2.705711	0.491784
8B	7A	0.0075245754277190454	4.876482	3.193309	0.346401
8l	7A	0.0003613241585759674	3.557897	2.563496	0.307675
8m	7A	0.01936693968405941	5.287061	3.763935	0.289724
9/46d	7A	0.0022673052831775897	4.355510	3.433357	0.237125
9/46v	7A	0.0038029358538815006	4.580119	2.725963	0.405836
DP	7A	0.020523196342612612	5.312245	4.159667	0.220279
F1	7A	0.00016259567900652193	3.211109	3.058271	0.153482
F2	7A	0.007488433888802281	4.874391	3.397359	0.306143
F5	7A	0.0013098000419431387	4.117205	3.237738	0.223415
F7	7A	0.00009033103784025217	2.955837	3.300259	0.219327
MT	7A	0.000054198591457047616	2.733988	3.047422	0.258625
PBr	7A	0.	0.000000	2.521306	1.812091
ProM	7A	0.	0.000000	2.119152	1.397172
STPc	7A	0.013143166207856959	5.118700	5.295561	0.087321
STPi	7A	0.04129029635781893	5.615848	3.496785	0.377336
STPr	7A	0.0027912259879817342	4.445795	3.067785	0.310214
TEO	7A	0.0023034405079283937	4.362377	1.379442	0.683787
TEpd	7A	0.0027189611362554863	4.434403	1.964835	0.556911
V1	7A	0.00001806620774842439	2.256867	1.231000	0.454973
V2	7A	0.00003613241585759678	2.557897	2.591266	0.249684
V4	7A	0.003008021942762306	4.478281	2.159212	0.517848
1	7A	0.	0.000000	1.832604	1.090584
25	7A	0.	0.000000	1.430264	0.766602
3	7A	0.	0.000000	3.600851	3.000946
32	7A	0.	0.000000	2.501697	1.814002
45A	7A	0.0013459316319770875	4.129023	2.548577	0.386820
9	7A	0.000054198591457047616	2.733988	3.084932	0.280775
F3	7A	0.0004968199193599342	3.696199	2.869964	0.251585
F4	7A	0.	0.000000	2.431984	1.711340
LIP	7A	0.12933587334041027	6.111719	5.060560	0.171991
OPro	7A	0.	0.000000	2.516828	1.799415
V6	7A	0.00012646344258710523	3.101965	1.542519	0.505641
11	7A	0.	0.000000	2.530319	1.841502
12	7A	0.00006323172066224383	2.800935	3.756221	0.365720
13	7A	0.00001806620774842439	2.256867	2.806872	0.350203
14	7A	0.	0.000000	2.438672	1.740172
23	7A	0.09211047035482715	5.964309	4.587773	0.230796
24a	7A	0.00009033103784025217	2.955837	2.791990	0.257646
24b	7A	0.005871512637925163	4.768750	3.740575	0.224085
24d	7A	0.	0.000000	3.528262	2.920291
29/30	7A	0.03640340438198432	5.561142	2.454843	0.558572
31	7A	0.07333072858591809	5.865286	2.582025	0.559778
44	7A	0.	0.000000	2.806764	2.119527
45B	7A	0.00013549647593701113	3.131928	2.944464	0.197124
46v	7A	0.00014452966631637034	3.159957	3.795515	0.277802
7op	7A	0.	0.000000	4.904976	4.449973
8r	7A	0.	0.000000	2.856267	2.185118
AIP	7A	0.	0.000000	4.255912	3.728791
Core	7A	0.	0.000000	1.849951	1.142695
Ento	7A	0.004453320993267795	4.648684	1.851538	0.601707
F6	7A	0.	0.000000	3.005561	2.339513
FST	7A	0.008662734417830891	4.937655	2.511054	0.491448
Gu	7A	0.	0.000000	1.312362	0.610313
Ins	7A	0.0012736673031600006	4.105056	4.074281	0.097732
IPa	7A	0.002348605102067256	4.370810	2.396646	0.451670
LB	7A	0.00001806620774842439	2.256867	2.550341	0.222882
MB	7A	0.000045165518469191196	2.654807	3.195796	0.228658
MIP	7A	0.00003613241585759678	2.557897	3.218297	0.374782
MST	7A	0.12602972830319079	6.100473	5.311338	0.130210
OPAl	7A	0.	0.000000	1.403919	0.701629
PBc	7A	0.	0.000000	2.463073	1.747531
35/36	7A	0.0038751989161888802	4.588294	2.716867	0.407870
PGa	7A	0.010668098083975964	5.028087	2.971003	0.409119
Pi	7A	0.	0.000000	1.877711	1.100547
PIP	7A	0.0003161586001546752	3.499905	4.234650	0.260870
Pir	7A	0.	0.000000	0.520999	0.542790
Temp.Pole	7A	0.0003793901052437573	3.579086	2.551365	0.290819
ProSt	7A	0.	0.000000	2.053194	1.289385
SII	7A	0.	0.000000	2.322784	1.632384
Sub	7A	0.	0.000000	0.845967	0.462365
TEa/m a	7A	0.00038842305525290456	3.589305	2.477246	0.318180
TEa/m p	7A	0.004390085717185152	4.642473	2.331412	0.497808
TEad	7A	0.	0.000000	1.160683	0.492175
TEav	7A	0.00009033103784025217	2.955837	1.740637	0.413018
TEOm	7A	0.0022944045751918814	4.360670	1.608332	0.631173
TEpv	7A	0.07735047767266692	5.888463	2.330144	0.604286
TH/TF	7A	0.0008310458785138321	3.919625	2.547828	0.351054
TPt	7A	0.16392379505221522	6.214642	4.997302	0.195882
V3	7A	0.	0.000000	1.735932	1.032470
V3A	7A	0.00003613241585759678	2.557897	2.342797	0.284197
V4t	7A	0.	0.000000	1.406984	0.694574
V6A	7A	0.07827174209060653	5.893605	2.900085	0.507927
VIP	7A	0.00008129783869157903	2.910079	4.573937	0.580734
10	7B	0.	0.000000	0.462484	0.589733
2	7B	0.003075494820806707	4.487915	5.149598	0.198718
24c	7B	0.00003976930487057369	2.599548	1.791349	0.347261
46d	7B	0.	0.000000	1.910691	1.139274
5	7B	0.02179360122503328	5.338329	2.596758	0.513564
7A	7B	0.3972692953013626	6.599085	4.450050	0.325657
7m	7B	0.018625288132867155	5.270103	1.564920	0.703057
8B	7B	0.	0.000000	0.936778	0.489704
8l	7B	0.	0.000000	0.897811	0.636058
8m	7B	0.00018559018300053334	3.268555	1.183343	0.639125
9/46d	7B	0.00025187264333744624	3.401181	0.806828	0.762780
9/46v	7B	0.012699686492769825	5.103793	2.944755	0.423964
DP	7B	0.	0.000000	1.342338	0.881903
F1	7B	0.0009412066782205645	3.973685	3.453209	0.183011
F2	7B	0.0029296719975281074	4.466819	2.914321	0.351177
F5	7B	0.036627560974271264	5.563808	5.074201	0.110691
F7	7B	0.	0.000000	1.455092	0.802316
MT	7B	0.001696824788276737	4.229637	0.788522	0.813572
PBr	7B	0.	0.000000	0.574332	0.493572
ProM	7B	0.0006628221299793918	3.821397	3.471423	0.179255
STPc	7B	0.009889310206643206	4.995166	2.647964	0.469895
STPi	7B	0.00007953861053526484	2.900578	1.529843	0.494054
STPr	7B	0.0001590772226587651	3.201608	0.807222	0.747870
TEO	7B	0.	0.000000	0.219224	0.806721
TEpd	7B	0.	0.000000	0.758760	0.569340
V1	7B	0.	0.000000	0.295518	0.693884
V2	7B	0.00003976930487057369	2.599548	0.510321	0.803689
V4	7B	0.	0.000000	0.426992	0.676186
1	7B	0.	0.000000	2.477172	1.758098
25	7B	0.	0.000000	0.580170	0.551900
3	7B	0.	0.000000	4.741317	4.268130
32	7B	0.	0.000000	0.426985	0.565367
45A	7B	0.	0.000000	0.708251	0.562358
9	7B	0.	0.000000	1.169663	0.474729
F3	7B	0.0011665678410550154	4.066910	4.123904	0.145600
F4	7B	0.011917550475213949	5.076187	4.930841	0.095091
LIP	7B	0.057771547374328734	5.761714	4.486226	0.221373
OPro	7B	0.	0.000000	3.097367	2.441519
V6	7B	0.	0.000000	0.457143	0.637738
11	7B	0.	0.000000	0.717466	0.483092
12	7B	0.0010074905934674629	4.003241	3.000061	0.272145
13	7B	0.	0.000000	2.040724	1.305244
14	7B	0.	0.000000	0.255142	0.735836
23	7B	0.00546165168874402	4.737324	3.138016	0.349316
24a	7B	0.	0.000000	2.742637	2.057772
24b	7B	0.0019089299858801622	4.280790	3.204153	0.251832
24d	7B	0.001670313533719244	4.222798	2.606711	0.382922
29/30	7B	0.	0.000000	1.897342	1.174214
31	7B	0.	0.000000	1.642688	0.928482
44	7B	0.002717571629483003	4.434181	3.822540	0.143964
45B	7B	0.0003446672348717892	3.537400	0.823474	0.767209
46v	7B	0.00067607830519237	3.829997	1.054725	0.724615
7op	7B	0.1516006278783111	6.180701	4.088473	0.338510
8r	7B	0.	0.000000	0.929418	0.609378
AIP	7B	0.02680451786857315	5.428208	4.447909	0.188819
Core	7B	0.	0.000000	0.527428	0.567617
Ento	7B	0.	0.000000	2.454276	1.747378
F6	7B	0.	0.000000	1.437410	0.789420
FST	7B	0.	0.000000	0.660863	0.699672
Gu	7B	0.	0.000000	1.937580	1.355572
Ins	7B	0.014568840880359648	5.163425	4.891078	0.090213
IPa	7B	0.	0.000000	0.645375	0.652995
LB	7B	0.0014449539281970866	4.159854	1.244244	0.700892
MB	7B	0.0005037452917043122	3.702211	2.776436	0.253959
MIP	7B	0.07139914316529095	5.853693	1.723650	0.705545
MST	7B	0.012964805326800341	5.112766	4.212938	0.203023
OPAl	7B	0.	0.000000	2.084098	1.396904
PBc	7B	0.000053025771986587524	2.724487	0.605249	0.778464
35/36	7B	0.00007953861053526484	2.900578	2.873336	0.176151
PGa	7B	0.0005435143313230765	3.735211	1.661314	0.555229
Pi	7B	0.	0.000000	0.838890	0.489110
PIP	7B	0.	0.000000	1.206043	0.757192
Pir	7B	0.	0.000000	1.102834	0.518726
Temp.Pole	7B	0.	0.000000	2.343901	1.628995
ProSt	7B	0.	0.000000	0.448644	0.610070
SII	7B	0.053171633182132576	5.725680	5.626184	0.085630
Sub	7B	0.	0.000000	0.241757	0.750666
TEa/m a	7B	0.00030489829795916776	3.484155	2.379940	0.324222
TEa/m p	7B	0.	0.000000	0.684037	0.499912
TEad	7B	0.	0.000000	0.183634	0.821814
TEav	7B	0.	0.000000	1.799313	1.032564
TEOm	7B	0.	0.000000	0.459332	0.596692
TEpv	7B	0.000053025771986587524	2.724487	0.952596	0.650358
TH/TF	7B	0.0001590772226587651	3.201608	0.636637	0.801151
TPt	7B	0.012805719951534223	5.107404	3.230985	0.367803
V3	7B	0.	0.000000	0.404747	0.616263
V3A	7B	0.	0.000000	1.279446	0.657713
V4t	7B	0.	0.000000	0.118788	0.878029
V6A	7B	0.001378668967016562	4.139460	0.820732	0.801730
VIP	7B	0.06055541712011804	5.782153	1.709695	0.704315
10	7m	0.	0.000000	2.085505	1.428427
2	7m	0.000011910363055829248	2.075925	2.271877	0.357165
24c	7m	0.0016495861439279553	4.217375	2.423275	0.426179
46d	7m	0.004293683221589842	4.632830	3.723577	0.209202
5	7m	0.007110481322916284	4.851899	4.831509	0.108231
7A	7m	0.07848036243163087	5.894761	4.208389	0.286160
7B	7m	5.955181468457783e-6	1.774895	2.551216	0.493495
8B	7m	0.038399007562468834	5.584320	2.933781	0.474639
8l	7m	0.0005776529558914588	3.761667	2.199020	0.417640
8m	7m	0.018574194972250376	5.268910	3.114278	0.408933
9/46d	7m	0.021581568249399545	5.334083	2.918229	0.452909
9/46v	7m	0.001238676790071893	4.092958	1.836498	0.551303
DP	7m	0.013428948243016848	5.128042	1.831303	0.642884
F1	7m	0.0003066916838803778	3.486702	3.988689	0.235897
F2	7m	0.03169348524641691	5.500970	3.475534	0.368196
F5	7m	0.000029775907045004707	2.473865	3.206561	0.356568
F7	7m	0.013414052445875624	5.127560	2.848354	0.444501
MT	7m	0.0009141195559626287	3.961003	3.208370	0.229863
PBr	7m	5.955181468457783e-6	1.774895	2.284233	0.458777
ProM	7m	0.	0.000000	1.148209	0.669874
STPc	7m	0.011675137391788706	5.067262	3.805703	0.249978
STPi	7m	0.00008932766874309753	2.950986	3.648787	0.286774
STPr	7m	0.00005955181468457783	2.774895	2.687855	0.255113
TEO	7m	0.	0.000000	1.471584	0.753198
TEpd	7m	5.955181468457783e-6	1.774895	1.612033	0.340436
V1	7m	0.000026798346610765836	2.428108	0.631658	0.739856
V2	7m	0.001450086802594051	4.161394	1.728545	0.584623
V4	7m	0.000366243562675925	3.563770	1.473405	0.586560
1	7m	0.00015483459412135646	3.189868	2.331949	0.297791
25	7m	0.000023820726349485918	2.376955	1.066625	0.570250
3	7m	0.000029775907045004707	2.473865	3.387453	0.446554
32	7m	0.000035731068210720696	2.553046	1.709030	0.418419
45A	7m	0.	0.000000	2.472692	1.787683
9	7m	0.00048236967797661616	3.683380	2.696974	0.287346
F3	7m	0.0016734047599917333	4.223601	2.733740	0.354764
F4	7m	0.	0.000000	1.925406	1.211544
LIP	7m	0.031068193401359474	5.492316	4.773785	0.132493
OPro	7m	0.	0.000000	2.274930	1.609119
V6	7m	0.0023225228742438475	4.365960	2.155747	0.506783
11	7m	0.000029775907045004707	2.473865	1.747922	0.393095
12	7m	0.00004168626643838883	2.619993	3.445192	0.345671
13	7m	0.000023820726349485918	2.376955	2.486711	0.316372
14	7m	0.00002084313301109549	2.318963	1.654203	0.433378
23	7m	0.091173788247763	5.959870	5.560358	0.075458
24a	7m	0.0010957538367548415	4.039713	2.727757	0.327000
24b	7m	0.01014464841023176	5.006237	3.690286	0.264545
24d	7m	0.009132275401306452	4.960579	2.922999	0.410755
29/30	7m	0.00565444520696481	4.752390	4.809563	0.087650
31	7m	0.02676855943405629	5.427625	4.998845	0.110475
44	7m	0.00016674506908313818	3.222053	1.600474	0.510344
45B	7m	0.00011314855186607318	3.053649	2.418873	0.272584
46v	7m	0.005779509740396883	4.761891	2.890649	0.393461
7op	7m	0.0005419210240836159	3.733936	3.127027	0.203961
8r	7m	0.003680298121507262	4.565883	2.247081	0.507854
AIP	7m	0.0003126468086732588	3.495054	2.025439	0.422290
Core	7m	0.	0.000000	1.425035	0.710305
Ento	7m	0.00004168626643838883	2.619993	2.182706	0.243865
F6	7m	0.0018997042748185517	4.278686	2.382387	0.444393
FST	7m	0.00005359657034583784	2.729137	2.417954	0.238100
Gu	7m	0.	0.000000	0.740433	0.512169
Ins	7m	0.00015483459412135646	3.189868	3.695660	0.213564
IPa	7m	0.0001369692254918315	3.136623	2.544554	0.237056
LB	7m	0.0003334901414958596	3.523083	1.445823	0.589614
MB	7m	0.0003096691913344662	3.490898	2.975941	0.180054
MIP	7m	0.027361065137200456	5.437133	4.698203	0.148934
MST	7m	0.07991549613365806	5.902631	4.314002	0.269139
OPAl	7m	0.	0.000000	1.035261	0.603531
PBc	7m	0.0009706954635584528	3.987083	1.993812	0.499932
35/36	7m	0.00017865533926989907	3.252016	2.823250	0.161353
PGa	7m	0.0006252936235894817	3.796084	3.250894	0.184241
Pi	7m	0.	0.000000	1.893055	1.176085
PIP	7m	0.004767119074526176	4.678256	2.499985	0.465616
Pir	7m	0.	0.000000	0.387889	0.675984
Temp.Pole	7m	0.	0.000000	2.894201	2.215779
ProSt	7m	0.00016078998696437424	3.206259	2.076309	0.359001
SII	7m	0.	0.000000	1.395580	0.804750
Sub	7m	0.	0.000000	0.789548	0.443042
TEa/m a	7m	0.	0.000000	2.951617	2.279575
TEa/m p	7m	0.00001786553392698989	2.252016	1.865049	0.314847
TEad	7m	0.	0.000000	0.933621	0.464814
TEav	7m	0.	0.000000	1.889367	1.125421
TEOm	7m	0.	0.000000	1.371124	0.742627
TEpv	7m	0.0005806307069668667	3.763900	1.882964	0.500413
TH/TF	7m	0.0005836076821927989	3.766121	2.041489	0.459039
TPt	7m	0.0036981710965485258	4.567987	3.263730	0.287509
V3	7m	0.00001786553392698989	2.252016	0.860478	0.619662
V3A	7m	0.00017270026342077073	3.237293	1.542261	0.528795
V4t	7m	0.	0.000000	0.788061	0.396385
V6A	7m	0.43377847738965464	6.637268	4.214606	0.365009
VIP	7m	0.008381910128824664	4.923343	5.015833	0.063400
10	8B	0.1319170710139469	6.120301	4.091626	0.331467
2	8B	0.	0.000000	1.662019	0.901848
24c	8B	0.0936696721125727	5.971599	5.176042	0.133224
46d	8B	0.039943305318624604	5.601444	5.556489	0.066107
5	8B	0.	0.000000	2.610588	1.914983
7A	8B	0.0008884868409213548	3.948651	4.251665	0.097316
7B	8B	0.	0.000000	2.553487	1.844946
7m	8B	0.0026500068710781552	4.423247	3.991061	0.153288
8l	8B	0.0009348436878811612	3.970739	3.513306	0.148831
8m	8B	0.04907541716468213	5.690864	5.366974	0.099175
9/46d	8B	0.08696349792146107	5.939337	5.845890	0.076813
9/46v	8B	0.00014679355898382542	3.166707	4.309610	0.369285
DP	8B	0.00010430064640927862	3.018287	1.950206	0.368005
F1	8B	7.725969689688607e-6	1.887953	3.488731	0.847890
F2	8B	0.00008498572819695415	2.929346	5.149552	0.758785
F5	8B	7.725969689688607e-6	1.887953	3.916810	1.074633
F7	8B	0.15116630582686072	6.179455	5.477783	0.113549
MT	8B	0.	0.000000	1.794152	1.087356
PBr	8B	0.00035153210924589146	3.545965	3.761388	0.149222
ProM	8B	0.	0.000000	2.490378	1.767087
STPc	8B	0.00005408178284492839	2.733051	4.517535	0.654611
STPi	8B	0.014370305468585781	5.157466	4.673569	0.102867
STPr	8B	0.01912951679337293	5.281704	3.801870	0.280181
TEO	8B	0.	0.000000	1.196611	0.523437
TEpd	8B	0.	0.000000	1.015807	0.623878
V1	8B	0.	0.000000	0.099006	0.898471
V2	8B	0.	0.000000	2.761910	2.073802
V4	8B	7.725969689688607e-6	1.887953	1.200623	0.419336
1	8B	0.	0.000000	0.388486	0.599932
25	8B	0.000154519395336502	3.188983	0.939936	0.705685
3	8B	0.	0.000000	1.486427	0.740775
32	8B	0.033978875328678444	5.531209	3.814790	0.310888
45A	8B	0.00027813522855222824	3.444256	4.364836	0.286683
9	8B	0.1764302298854294	6.246573	5.337527	0.145557
F3	8B	0.	0.000000	4.711843	4.235382
F4	8B	0.0000309038793758463	2.490013	3.681294	0.482633
LIP	8B	0.0005717221259938686	3.757185	3.795538	0.114247
OPro	8B	0.005408178284492839	4.733051	3.677925	0.222927
V6	8B	0.	0.000000	1.129933	0.710927
11	8B	0.012701499632934805	5.103855	3.569135	0.300698
12	8B	0.022436236021998308	5.350950	4.855181	0.100619
13	8B	0.011233575279828429	5.050518	3.915853	0.225846
14	8B	0.005543384459759711	4.743775	2.756975	0.418823
23	8B	0.006532313209613761	4.815067	4.850982	0.082235
24a	8B	0.0025379847019665253	4.404489	3.913968	0.115120
24b	8B	0.008139317690206604	4.910588	4.160445	0.154353
24d	8B	0.0001390676128876557	3.143226	3.965502	0.274810
29/30	8B	0.0005369551350351351	3.729938	3.044069	0.219161
31	8B	0.0007069260734891309	3.849374	3.695574	0.146224
44	8B	0.00005408178284492839	2.733051	4.256859	0.557548
45B	8B	0.0004790104632323079	3.680345	3.675847	0.221541
46v	8B	0.03915524989063412	5.592790	4.916657	0.125187
7op	8B	0.	0.000000	3.298231	2.664701
8r	8B	0.0005833107765394218	3.765900	4.364823	0.239799
AIP	8B	0.	0.000000	1.050694	0.643135
Core	8B	0.000015451939533650215	2.188983	1.474820	0.373431
Ento	8B	0.000154519395336502	3.188983	1.255211	0.608419
F6	8B	0.06546226080083808	5.815991	5.164775	0.111970
FST	8B	0.00022019020713273584	3.342798	2.198075	0.345819
Gu	8B	0.	0.000000	0.862261	0.515467
Ins	8B	0.00010043775575555776	3.001897	4.051345	0.353325
IPa	8B	0.0007107894940267622	3.851741	2.478645	0.359091
LB	8B	0.00002704089115248658	2.432021	1.820461	0.332852
MB	8B	0.0000386298480627607	2.586923	3.044291	0.257007
MIP	8B	0.	0.000000	2.090874	1.336902
MST	8B	0.	0.000000	3.855841	3.284268
OPAl	8B	0.00026268301962640054	3.419432	2.312616	0.326052
PBc	8B	0.	0.000000	2.917053	2.241170
35/36	8B	0.00003476690252768482	2.541166	2.437994	0.159145
PGa	8B	0.00396729047879443	4.598494	3.928540	0.152219
Pi	8B	0.00006180775936878462	2.791043	2.604023	0.153432
PIP	8B	0.	0.000000	1.144546	0.525118
Pir	8B	0.00040175103104443736	3.603957	0.554571	0.846122
Temp.Pole	8B	0.008993029126442467	4.953906	2.933571	0.407827
ProSt	8B	0.	0.000000	1.171270	0.606015
SII	8B	7.725969689688607e-6	1.887953	1.786457	0.319787
Sub	8B	0.	0.000000	0.559467	0.521572
TEa/m a	8B	0.00009271179722746574	2.967135	2.362703	0.231682
TEa/m p	8B	0.0000309038793758463	2.490013	1.715968	0.340741
TEad	8B	0.000015451939533650215	2.188983	0.576129	0.739074
TEav	8B	0.	0.000000	1.373808	0.659507
TEOm	8B	0.	0.000000	0.751028	0.443404
TEpv	8B	0.	0.000000	1.260283	0.791266
TH/TF	8B	0.00029745001831365793	3.473414	1.600755	0.541369
TPt	8B	0.	0.000000	3.181839	2.535377
V3	8B	0.	0.000000	1.359882	0.712347
V3A	8B	0.	0.000000	0.537724	0.481704
V4t	8B	0.	0.000000	0.492980	0.553952
V6A	8B	0.	0.000000	2.551500	1.863622
VIP	8B	0.	0.000000	2.514196	1.800904
10	8l	0.0005311571109024061	3.725223	2.400138	0.364379
2	8l	0.00023493460961802878	3.370947	1.824016	0.460964
24c	8l	0.002420850665295509	4.383968	4.994496	0.143110
46d	8l	0.03907068270735752	5.591851	3.660247	0.345818
5	8l	0.00006128737210982235	2.787371	1.390870	0.514053
7A	8l	0.001511753560031038	4.179481	3.575192	0.179343
7B	8l	0.00003064368574896296	2.486341	1.728177	0.390221
7m	8l	0.00010214567907303235	3.009220	2.593925	0.268386
8B	8l	0.02061299035260788	5.314141	4.232219	0.203911
8m	8l	0.41532875478021286	6.618392	5.703783	0.138192
9/46d	8l	0.010265639287069701	5.011386	5.220852	0.083131
9/46v	8l	0.024913285215905807	5.396431	4.987781	0.083862
DP	8l	0.0005209427520403034	3.716790	1.552173	0.582389
F1	8l	0.0018488343439455816	4.266898	2.257806	0.470856
F2	8l	0.018999055000893793	5.278732	3.436234	0.349042
F5	8l	0.012706911347976396	5.104040	4.444952	0.133872
F7	8l	0.026067537081234302	5.416100	4.537607	0.162933
MT	8l	0.02028612045909058	5.307199	1.486088	0.719986
PBr	8l	0.0009805979929185225	3.991491	2.141527	0.463477
ProM	8l	0.0017466906681621634	4.242216	3.338871	0.223712
STPc	8l	0.01214509734224568	5.084401	3.893793	0.234169
STPi	8l	0.005750796503306944	4.759728	3.811284	0.200073
STPr	8l	0.0013993939757945312	4.145940	3.566434	0.153152
TEO	8l	0.0014708961119913025	4.167582	1.134054	0.727887
TEpd	8l	0.00014300393895415962	3.155348	2.460710	0.270720
V1	8l	0.00014300393895415962	3.155348	0.134677	0.957318
V2	8l	0.003493381371202428	4.543246	1.758943	0.612844
V4	8l	0.012114458317899032	5.083304	1.195296	0.764858
1	8l	0.	0.000000	0.718097	0.451644
25	8l	0.00005107283902660229	2.708190	0.924601	0.658591
3	8l	0.00024514949333446	3.389431	1.311116	0.613175
32	8l	0.00010214567907303235	3.009220	2.464733	0.213796
45A	8l	0.012461749011308632	5.095579	5.246829	0.060377
9	8l	0.0025740679074205868	4.410620	3.305018	0.257107
F3	8l	0.00022472014167762607	3.351642	2.500691	0.272628
F4	8l	0.005423929050957336	4.734314	3.947906	0.175161
LIP	8l	0.02920343920017812	5.465434	3.768232	0.310534
OPro	8l	0.004412685747872508	4.644703	4.518983	0.061481
V6	8l	0.	0.000000	0.443066	0.580881
11	8l	0.0005413710150826625	3.733495	3.451432	0.115719
12	8l	0.02122584556179717	5.326865	4.844597	0.099937
13	8l	0.0036363861919732478	4.560670	4.149786	0.120328
14	8l	0.00006128737210982235	2.787371	2.372565	0.218182
23	8l	0.000755876772468806	3.878451	3.927272	0.162515
24a	8l	0.004167542141149303	4.619880	3.714306	0.196042
24b	8l	0.0023187023383911434	4.365245	4.049299	0.097112
24d	8l	0.001052099950092654	4.022057	2.933593	0.273661
29/30	8l	0.00024514949333446	3.389431	2.639764	0.263858
31	8l	0.00007150196876320043	2.854318	2.319002	0.250792
44	8l	0.019264644536711666	5.284761	5.012002	0.062713
45B	8l	0.06816179205031213	5.833541	4.840213	0.170417
46v	8l	0.011133866253411537	5.046646	4.623313	0.106752
7op	8l	0.00011236006971700424	3.050612	1.769291	0.423721
8r	8l	0.12342240363830591	6.091394	5.313877	0.128792
AIP	8l	0.00010214567907303235	3.009220	0.942264	0.686874
Core	8l	0.0006945891579577819	3.841728	0.794168	0.793278
Ento	8l	0.0002860078807638368	3.456378	2.341893	0.329319
F6	8l	0.0023289169407958482	4.367154	3.949150	0.121646
FST	8l	0.003309519924187254	4.519765	2.311605	0.488556
Gu	8l	0.0013176771049472167	4.119809	1.845600	0.552018
Ins	8l	0.009213528848463538	4.964426	3.698442	0.255011
IPa	8l	0.0020224835596092173	4.305885	3.133181	0.277963
LB	8l	0.0004494402878424873	3.652672	1.196768	0.672358
MB	8l	0.0020224835596092173	4.305885	2.392824	0.444290
MIP	8l	0.00008171654570601258	2.912310	0.892674	0.693482
MST	8l	0.0054034980614857	4.732675	2.887491	0.389882
OPAl	8l	0.0005822292235729476	3.765094	2.229107	0.407955
PBc	8l	0.002002054980885049	4.301476	2.154032	0.499234
35/36	8l	0.00013278927507405128	3.123163	3.628138	0.182224
PGa	8l	0.004892772243453822	4.689555	3.895863	0.172940
Pi	8l	0.0003268661893509487	3.514370	2.242905	0.362262
PIP	8l	0.0031460817250292855	4.497770	0.907178	0.798305
Pir	8l	0.00009193100332808046	2.963462	0.947221	0.680367
Temp.Pole	8l	0.0005005137352269513	3.699416	3.231617	0.168860
ProSt	8l	0.	0.000000	0.786510	0.519279
SII	8l	0.0013074617729659343	4.116429	2.121313	0.486237
Sub	8l	0.000020429136018572027	2.310250	0.440934	0.809140
TEa/m a	8l	0.00013278927507405128	3.123163	3.309551	0.169657
TEa/m p	8l	0.00009193100332808046	2.963462	2.852297	0.261003
TEad	8l	0.00003064368574896296	2.486341	1.870009	0.295660
TEav	8l	0.00013278927507405128	3.123163	2.888532	0.193221
TEOm	8l	0.002625143206686555	4.419153	1.572759	0.644104
TEpv	8l	0.0012768209501693635	4.106130	3.086508	0.270166
TH/TF	8l	0.0012666044222527167	4.102641	2.505573	0.391084
TPt	8l	0.00042901156524124555	3.632469	2.302765	0.381635
V3	8l	0.005423929050957336	4.734314	0.941812	0.801067
V3A	8l	0.00042901156524124555	3.632469	0.436981	0.879701
V4t	8l	0.0003064368574896299	3.486341	0.405762	0.883614
V6A	8l	0.0002145057804789859	3.331439	1.620160	0.515626
VIP	8l	0.0016343309304374966	4.213340	1.501974	0.643519
10	8m	0.0021093419992128004	4.324147	3.302527	0.246677
2	8m	0.000049054516556660966	2.690679	1.602157	0.411692
24c	8m	0.002391404267969183	4.378653	4.836838	0.116030
46d	8m	0.11190564635159986	6.048852	4.053460	0.329879
5	8m	0.0000858453943505153	2.933717	1.729936	0.461940
7A	8m	0.00164332325090535	4.215723	3.989375	0.116821
7B	8m	0.0007848722962514	3.894799	1.771398	0.545189
7m	8m	0.0005150720691486892	3.711868	3.847146	0.183270
8B	8m	0.017083230470131258	5.232570	5.118547	0.075727
8l	8m	0.18487406901529088	6.266876	4.954308	0.209445
9/46d	8m	0.037808722199514	5.577592	4.972028	0.114827
9/46v	8m	0.09249217665705257	5.966105	3.865398	0.352107
DP	8m	0.00020848172894493937	3.319068	2.446715	0.280754
F1	8m	0.0008584539435051539	3.933717	2.585883	0.345359
F2	8m	0.021583953664292096	5.334131	4.158354	0.220425
F5	8m	0.007027049292749363	4.846773	4.130855	0.150293
F7	8m	0.1079321926816006	6.033151	4.947843	0.179891
MT	8m	0.0006867631753741607	3.836807	1.784330	0.536446
PBr	8m	0.001189569991525344	4.075390	3.343800	0.188854
ProM	8m	0.0005763894193902127	3.760716	2.637218	0.311998
STPc	8m	0.03401927077545962	5.531725	4.524635	0.182316
STPi	8m	0.01436071290482329	5.157176	4.325094	0.165472
STPr	8m	0.0014716346335657067	4.167800	4.132651	0.094470
TEO	8m	0.	0.000000	1.330076	0.603785
TEpd	8m	0.000049054516556660966	2.690679	1.799335	0.364649
V1	8m	0.	0.000000	0.311840	0.670260
V2	8m	0.00012263628894283835	3.088619	2.731142	0.229114
V4	8m	0.00011037253057847647	3.042861	1.494520	0.518827
1	8m	0.	0.000000	0.780005	0.410143
25	8m	0.	0.000000	1.860649	1.158036
3	8m	0.00002452725803344911	2.389649	1.267555	0.469564
32	8m	0.000294326929651717	3.468830	2.902036	0.191477
45A	8m	0.02625638911963033	5.419235	4.024185	0.257426
9	8m	0.0021583953664292095	4.334131	3.813207	0.139402
F3	8m	0.00023300862656664185	3.367372	2.728047	0.218559
F4	8m	0.038605839428274315	5.586653	3.807410	0.318481
LIP	8m	0.006278978558080143	4.797889	3.765898	0.219901
OPro	8m	0.00022074506336088335	3.343891	4.097314	0.228551
V6	8m	0.	0.000000	1.184819	0.761016
11	8m	0.0001839543236858846	3.264710	2.951887	0.186978
12	8m	0.007137432268745288	4.853542	4.829579	0.063868
13	8m	0.0031272240687914136	4.495159	4.285424	0.082513
14	8m	0.00009810903409284784	2.991709	2.620679	0.228316
23	8m	0.0002575360320030914	3.410838	5.049129	0.481264
24a	8m	0.0007112904864111282	3.852047	3.879295	0.073315
24b	8m	0.0010178809817184128	4.007697	4.125704	0.088592
24d	8m	0.00036790865104498833	3.565740	3.368623	0.144515
29/30	8m	0.00012263628894283835	3.088619	3.603863	0.221861
31	8m	0.00003679086510449883	2.565740	3.994950	0.569469
44	8m	0.015771027898741168	5.197860	4.549293	0.125577
45B	8m	0.12350683710994777	6.091691	3.793436	0.377277
46v	8m	0.033675883621708945	5.527319	4.686115	0.153960
7op	8m	0.0005763894193902127	3.760716	2.318925	0.388979
8r	8m	0.07092053449235072	5.850772	5.003664	0.146385
AIP	8m	0.0009197716092463755	3.963680	0.603769	0.847675
Core	8m	0.0007112904864111282	3.852047	1.348059	0.650041
Ento	8m	0.00006131814385921569	2.787589	2.314342	0.238644
F6	8m	0.0012754164085678045	4.105652	4.120926	0.094789
FST	8m	0.002783838264368101	4.444644	2.258691	0.491817
Gu	8m	0.00009810903409284784	2.991709	1.266535	0.576652
Ins	8m	0.0030045884954385924	4.477785	4.114079	0.102665
IPa	8m	0.00009810903409284784	2.991709	2.893261	0.183667
LB	8m	0.0011650431212013568	4.066342	1.962654	0.517342
MB	8m	0.0017414339220806494	4.240907	2.744067	0.355878
MIP	8m	0.000012263628894283822	2.088619	1.834765	0.317400
MST	8m	0.0020970800078713063	4.321615	3.160581	0.285509
OPAl	8m	0.00006131814385921569	2.787589	2.005238	0.360297
PBc	8m	0.005187510634101179	4.714959	2.786819	0.408941
35/36	8m	0.00002452725803344911	2.389649	2.974064	0.263937
PGa	8m	0.0041573635114799	4.618818	4.154948	0.114291
Pi	8m	0.00014716346335657082	3.167800	3.026531	0.127683
PIP	8m	0.00003679086510449883	2.565740	1.044138	0.599054
Pir	8m	0.	0.000000	1.593869	0.965872
Temp.Pole	8m	0.00014716346335657082	3.167800	3.263061	0.164237
ProSt	8m	0.	0.000000	1.556740	0.824289
SII	8m	0.0008952451976273224	3.951942	2.334846	0.412200
Sub	8m	0.	0.000000	0.661007	0.475332
TEa/m a	8m	0.00003679086510449883	2.565740	2.336351	0.213165
TEa/m p	8m	0.00013489970501444264	3.130011	2.092684	0.347240
TEad	8m	0.	0.000000	1.390748	0.655326
TEav	8m	0.	0.000000	2.223763	1.479111
TEOm	8m	0.00002452725803344911	2.389649	1.200867	0.497879
TEpv	8m	0.000012263628894283822	2.088619	2.304149	0.320947
TH/TF	8m	0.000012263628894283822	2.088619	2.388395	0.342134
TPt	8m	0.0000858453943505153	2.933717	2.297453	0.365500
V3	8m	0.000049054516556660966	2.690679	1.474541	0.453079
V3A	8m	0.000012263628894283822	2.088619	0.276122	0.867797
V4t	8m	0.00014716346335657082	3.167800	0.131585	0.958462
V6A	8m	0.0005886538651805848	3.769860	2.649460	0.339782
VIP	8m	0.0007480799242291202	3.873948	2.055069	0.469516
10	9/46d	0.007893470677524871	4.897268	4.993463	0.127689
2	9/46d	0.00004663800879624222	2.668740	1.019681	0.617917
24c	9/46d	0.0030392400250930252	4.482765	5.361467	0.220700
46d	9/46d	0.1959259674863045	6.292092	5.572880	0.114380
5	9/46d	0.000971625714323645	3.987499	1.462460	0.633239
7A	9/46d	0.0007306611229507238	3.863716	3.950791	0.094710
7B	9/46d	0.0011115397545906256	4.045925	1.604930	0.603322
7m	9/46d	0.03450436187838615	5.537874	3.497529	0.368435
8B	9/46d	0.07100239528369778	5.851273	5.787778	0.026542
8l	9/46d	0.014694844677514557	5.167165	4.606806	0.116938
8m	9/46d	0.2216741235312487	6.345715	5.355670	0.156018
9/46v	9/46d	0.016820774938152806	5.225846	3.609428	0.309312
DP	9/46d	0.00004663800879624222	2.668740	2.188482	0.240082
F1	9/46d	0.00005441103661862409	2.735687	2.288090	0.213578
F2	9/46d	0.02229297351165494	5.348168	4.236717	0.208133
F5	9/46d	0.0006373852366990772	3.804402	3.805566	0.126496
F7	9/46d	0.05535922479640673	5.743190	5.504547	0.051203
MT	9/46d	0.00022541717356534653	3.352987	1.063924	0.682694
PBr	9/46d	0.0005363372983140155	3.729438	3.759444	0.126399
ProM	9/46d	0.0003303520453085525	3.518977	1.280621	0.636082
STPc	9/46d	0.02564702528705282	5.409037	4.025788	0.255729
STPi	9/46d	0.0064982288207876505	4.812795	4.723976	0.088289
STPr	9/46d	0.0001515734026022608	3.180623	4.370056	0.378863
TEO	9/46d	7.773005947407451e-6	1.890589	0.901014	0.531563
TEpd	9/46d	0.	0.000000	1.636735	0.886635
V1	9/46d	0.	0.000000	0.169359	0.819987
V2	9/46d	0.001780016385018037	4.250424	2.010394	0.527013
V4	9/46d	0.00008550293052894992	2.931981	0.889467	0.699321
1	9/46d	0.	0.000000	0.334241	0.628752
25	9/46d	0.	0.000000	3.849513	3.277236
3	9/46d	0.	0.000000	1.395160	0.620574
32	9/46d	0.00003109202441047858	2.492649	5.141270	1.067818
45A	9/46d	0.020062128140355694	5.302377	4.978543	0.080002
9	9/46d	0.024356674931912962	5.386618	5.873398	0.097469
F3	9/46d	0.0003575575888510131	3.553346	3.339466	0.145685
F4	9/46d	0.00888842884321562	4.948825	3.777623	0.237176
LIP	9/46d	0.002432948970578278	4.386133	3.643130	0.176122
OPro	9/46d	0.0012980905849731017	4.113305	4.246743	0.076313
V6	9/46d	0.0009638512168628987	3.984010	0.342952	0.913918
11	9/46d	0.0002565086411409737	3.409102	4.178256	0.237284
12	9/46d	0.007197803728026989	4.857200	5.123458	0.070206
13	9/46d	0.000699569714651749	3.844831	4.774624	0.261314
14	9/46d	0.00005441103661862409	2.735687	3.738770	0.394060
23	9/46d	0.008223827648753896	4.915074	4.666124	0.086160
24a	9/46d	0.0006296134543708963	3.799074	4.513465	0.192183
24b	9/46d	0.0005169041274521136	3.713410	4.884839	0.316164
24d	9/46d	0.0005518829791283631	3.741847	3.557352	0.105119
29/30	9/46d	0.005437208660741353	4.735376	3.279082	0.307535
31	9/46d	0.027306560474965404	5.436267	3.335244	0.386483
44	9/46d	0.009486936638114956	4.977126	3.940385	0.209111
45B	9/46d	0.004244054966577791	4.627781	4.826440	0.127484
46v	9/46d	0.09693307722211932	5.986472	5.232514	0.125944
7op	9/46d	0.0008317101470392387	3.919972	2.146431	0.452437
8r	9/46d	0.058740548837417805	5.768938	3.801793	0.340989
AIP	9/46d	0.	0.000000	0.947497	0.576261
Core	9/46d	0.000015546012050027097	2.191619	2.026682	0.273450
Ento	9/46d	0.	0.000000	2.219762	1.466403
F6	9/46d	0.009657951052048114	4.984885	5.790048	0.167733
FST	9/46d	0.00028760074055828125	3.458790	2.482702	0.299802
Gu	9/46d	0.000023319004165303005	2.367710	1.991200	0.233860
Ins	9/46d	0.0019665681447092825	4.293709	4.018652	0.101458
IPa	9/46d	0.	0.000000	3.437780	2.819756
LB	9/46d	0.0000699569714651749	2.844831	2.210710	0.285751
MB	9/46d	0.00022541717356534653	3.352987	2.898042	0.195286
MIP	9/46d	0.00016323301411744532	3.212808	1.249017	0.612381
MST	9/46d	0.0019587950596623212	4.291989	2.998335	0.302492
OPAl	9/46d	0.00003109202441047858	2.492649	4.109315	0.675209
PBc	9/46d	0.0020170933611751863	4.304726	2.666741	0.380839
35/36	9/46d	7.773005947407451e-6	1.890589	2.654661	0.440263
PGa	9/46d	0.00045860733860313954	3.661441	3.804863	0.158846
Pi	9/46d	0.00013214082076202263	3.121037	2.779716	0.150889
PIP	9/46d	0.000015546012050027097	2.191619	0.898282	0.608420
Pir	9/46d	0.	0.000000	2.022556	1.360454
Temp.Pole	9/46d	0.00011659501966242404	3.066680	3.610582	0.233648
ProSt	9/46d	0.0002098707913033947	3.321952	1.091292	0.672486
SII	9/46d	0.0001049353946040169	3.020922	1.411807	0.533634
Sub	9/46d	0.	0.000000	0.700479	0.481978
TEa/m a	9/46d	0.000011659501966242404	2.066680	2.475649	0.316363
TEa/m p	9/46d	7.773005947407451e-6	1.890589	2.178617	0.281728
TEad	9/46d	0.000015546012050027097	2.191619	1.037261	0.528931
TEav	9/46d	7.773005947407451e-6	1.890589	1.490179	0.322876
TEOm	9/46d	0.	0.000000	1.161500	0.486112
TEpv	9/46d	0.	0.000000	1.830988	1.111288
TH/TF	9/46d	0.	0.000000	2.538967	1.821075
TPt	9/46d	0.0008394831819764663	3.924012	2.113301	0.462817
V3	9/46d	0.00004663800879624222	2.668740	0.846820	0.682689
V3A	9/46d	0.	0.000000	0.474378	0.614944
V4t	9/46d	0.	0.000000	0.449950	0.649276
V6A	9/46d	0.01927702452972081	5.285040	1.689955	0.680238
VIP	9/46d	0.000761754450080946	3.881815	1.620164	0.582627
10	9/46v	0.00023993024639057834	3.380085	3.175227	0.201396
2	9/46v	0.001808256354701456	4.257260	1.980676	0.534753
24c	9/46v	0.006881894332563825	4.837708	3.946656	0.193437
46d	9/46v	0.03847662760133341	5.585197	3.564403	0.361813
5	9/46v	0.00007022342379590154	2.846482	1.614781	0.447716
7A	9/46v	0.02227840014013687	5.347884	3.593483	0.328055
7B	9/46v	0.01949871538042782	5.290006	2.140699	0.595331
7m	9/46v	0.0007783106981180894	3.891153	2.701670	0.310915
8B	9/46v	0.016467398679590975	5.216625	4.025432	0.230543
8l	9/46v	0.003078130300303311	4.488287	4.279436	0.173512
8m	9/46v	0.03465532691149621	5.539770	4.023458	0.281313
9/46d	9/46v	0.01461234777819883	5.164720	3.462001	0.329683
DP	9/46v	0.	0.000000	1.515642	0.891899
F1	9/46v	0.000058519552983903385	2.767301	2.583655	0.219310
F2	9/46v	0.0051731253270566385	4.713753	3.590972	0.243303
F5	9/46v	0.01804745634618277	5.256416	4.738567	0.124727
F7	9/46v	0.008754533320065311	4.942233	3.738934	0.243473
MT	9/46v	0.	0.000000	1.562184	0.938963
PBr	9/46v	0.000011703910713633153	2.068331	1.929593	0.354939
ProM	9/46v	0.009210983408043685	4.964306	3.839040	0.228427
STPc	9/46v	0.000983127852376523	3.992610	3.433380	0.187932
STPi	9/46v	0.0007373471398982425	3.867672	3.405563	0.180163
STPr	9/46v	0.0002896716545828676	3.461906	2.984704	0.204892
TEO	9/46v	0.	0.000000	1.107619	0.647560
TEpd	9/46v	0.00010533531540494742	3.022574	1.276857	0.577560
V1	9/46v	0.	0.000000	0.624138	0.554099
V2	9/46v	0.	0.000000	2.097461	1.375524
V4	9/46v	0.	0.000000	1.319275	0.872615
1	9/46v	0.	0.000000	0.729913	0.516950
25	9/46v	0.	0.000000	1.243818	0.604481
3	9/46v	0.00003511171154739361	2.545452	1.716851	0.350689
32	9/46v	0.00009070537016422537	2.957633	3.114942	0.238751
45A	9/46v	0.05704492322971166	5.756217	4.664894	0.190519
9	9/46v	0.0005471583106526528	3.738113	3.146164	0.235575
F3	9/46v	0.0012376903361609405	4.092612	3.203393	0.238064
F4	9/46v	0.01467671969876934	5.166629	2.816382	0.455177
LIP	9/46v	0.016139682982205698	5.207895	3.469661	0.334823
OPro	9/46v	0.006659521111123605	4.823443	4.213460	0.128969
V6	9/46v	0.	0.000000	0.723296	0.510596
11	9/46v	0.060169859861488886	5.779379	3.836435	0.336186
12	9/46v	0.09710151367582123	5.987226	5.432133	0.095729
13	9/46v	0.014817161004953826	5.170765	3.994084	0.231870
14	9/46v	0.00046815643789352207	3.670391	1.681910	0.541763
23	9/46v	0.011823879634118822	5.072760	3.938375	0.231859
24a	9/46v	0.016338681240955222	5.213217	2.890365	0.445570
24b	9/46v	0.0027738246291749745	4.443079	3.873527	0.139945
24d	9/46v	0.0011352800338711993	4.055103	3.065941	0.251549
29/30	9/46v	0.006852641310046008	4.835858	2.201873	0.544678
31	9/46v	0.00003511171154739361	2.545452	2.574639	0.276876
44	9/46v	0.08158794604159111	5.911626	4.609240	0.220309
45B	9/46v	0.007630956888650648	4.882579	4.860596	0.109958
46v	9/46v	0.30052734872569387	6.477884	4.896694	0.244090
7op	9/46v	0.00042719287437469885	3.630624	2.399801	0.341487
8r	9/46v	0.0019311455158093971	4.285815	4.567159	0.166802
AIP	9/46v	0.002065741621667651	4.315076	0.842967	0.804646
Core	9/46v	0.	0.000000	1.125876	0.650533
Ento	9/46v	0.000023407821660971166	2.369361	2.117098	0.243207
F6	9/46v	0.009175864675078346	4.962647	3.739489	0.246473
FST	9/46v	0.000023407821660971166	2.369361	1.579755	0.439586
Gu	9/46v	0.00015215071585001404	3.182274	2.864803	0.232754
Ins	9/46v	0.010079987649715188	5.003460	4.267657	0.152952
IPa	9/46v	0.008971044273668042	4.952843	2.107190	0.574549
LB	9/46v	0.	0.000000	1.664191	0.962381
MB	9/46v	0.00003511171154739361	2.545452	2.624552	0.224041
MIP	9/46v	0.	0.000000	1.583420	0.854490
MST	9/46v	0.0005734915192893194	3.758527	2.958094	0.251150
OPAl	9/46v	0.0002925977619982056	3.466271	2.330052	0.337157
PBc	9/46v	0.00002048184145275463	2.311369	1.684567	0.371634
35/36	9/46v	0.00218863328631347	4.340173	2.793765	0.356301
PGa	9/46v	0.005334061270848387	4.727058	2.742485	0.419833
Pi	9/46v	0.000023407821660971166	2.369361	1.549846	0.373295
PIP	9/46v	0.	0.000000	1.050248	0.651577
Pir	9/46v	0.	0.000000	1.170187	0.665195
Temp.Pole	9/46v	0.000725642983048376	3.860723	2.450291	0.365328
ProSt	9/46v	0.	0.000000	0.488723	0.624619
SII	9/46v	0.022562228850769663	5.353382	1.992322	0.627839
Sub	9/46v	0.	0.000000	0.600286	0.522430
TEa/m a	9/46v	0.0113644912867706	5.055550	2.210583	0.562741
TEa/m p	9/46v	0.020347263064390955	5.308506	1.295688	0.755922
TEad	9/46v	0.00023407821660971192	3.369361	0.639401	0.810231
TEav	9/46v	0.00043304497154345576	3.636533	1.692061	0.534705
TEOm	9/46v	0.000023407821660971166	2.369361	1.244849	0.508305
TEpv	9/46v	0.0007022342379590154	3.846482	1.937655	0.499045
TH/TF	9/46v	0.00006144548831963269	2.788490	1.899911	0.359176
TPt	9/46v	0.00218863328631347	4.340173	1.904810	0.561706
V3	9/46v	0.000011703910713633153	2.068331	1.165976	0.500080
V3A	9/46v	0.	0.000000	0.660536	0.575081
V4t	9/46v	0.	0.000000	0.484700	0.638104
V6A	9/46v	0.00008192736744695271	2.913429	2.006991	0.375009
VIP	9/46v	0.00003511171154739361	2.545452	1.451770	0.474860
10	DP	0.	0.000000	1.082745	0.691881
2	DP	0.	0.000000	1.252844	0.618951
24c	DP	0.000027822938770139545	2.444403	1.502303	0.409180
46d	DP	0.0007551930769177102	3.878058	2.626253	0.333903
5	DP	0.	0.000000	1.057764	0.643384
7A	DP	0.11800108484003957	6.071886	5.065580	0.166502
7B	DP	0.	0.000000	1.872633	1.131487
7m	DP	0.00023450764209708767	3.370157	2.176628	0.358616
8B	DP	0.0011248406430335721	4.051091	2.433953	0.402476
8l	DP	0.	0.000000	3.496372	2.884858
8m	DP	0.001899909874788499	4.278733	2.707394	0.367956
9/46d	DP	0.0007830166554857654	3.893771	2.558341	0.350234
9/46v	DP	0.	0.000000	1.645235	0.905196
F1	DP	0.	0.000000	1.387652	0.686233
F2	DP	0.0015382113090580325	4.187016	1.588628	0.620582
F5	DP	0.000015898823936692473	2.201365	2.152699	0.278209
F7	DP	0.0005683828953548244	3.754641	1.747113	0.534679
MT	DP	0.16241457499391088	6.210625	4.175872	0.327624
PBr	DP	0.	0.000000	1.938024	1.223519
ProM	DP	0.	0.000000	0.781094	0.523003
STPc	DP	0.0003616979105963929	3.558346	4.592486	0.291373
STPi	DP	0.00004769644383545152	2.678486	3.900723	0.456316
STPr	DP	7.949411888978894e-6	1.900335	3.518719	0.854187
TEO	DP	0.0003378500596974555	3.528724	2.180013	0.387621
TEpd	DP	0.001216258812491508	4.085026	2.514937	0.384352
V1	DP	0.000011924110720760993	2.076426	2.478230	0.502667
V2	DP	0.07936298607192845	5.899618	3.002543	0.491061
V4	DP	0.3375436948550152	6.528330	5.181176	0.206355
1	DP	0.	0.000000	0.832496	0.370208
25	DP	0.	0.000000	0.506903	0.721504
3	DP	0.	0.000000	1.523010	0.757854
32	DP	0.	0.000000	1.044507	0.662939
45A	DP	0.000015898823936692473	2.201365	1.902810	0.264791
9	DP	0.000015898823936692473	2.201365	1.305948	0.433988
F3	DP	0.	0.000000	0.990459	0.548432
F4	DP	0.000015898823936692473	2.201365	0.948441	0.575182
LIP	DP	0.02020342501074577	5.305425	5.471411	0.051658
OPro	DP	0.	0.000000	1.358975	0.771027
V6	DP	0.02020342501074577	5.305425	0.749407	0.858747
11	DP	0.	0.000000	1.246413	0.765449
12	DP	3.974705904805776e-6	1.599305	1.851430	0.413061
13	DP	0.	0.000000	2.196875	1.529296
14	DP	0.	0.000000	0.900825	0.680087
23	DP	0.0020191519373103897	4.305169	3.591369	0.174891
24a	DP	0.	0.000000	2.230789	1.499943
24b	DP	0.0009062332655566323	3.957240	2.787947	0.302949
24d	DP	0.	0.000000	1.388069	0.666990
29/30	DP	0.0003974705904805776	3.599305	2.104522	0.419354
31	DP	0.0021542891790494612	4.333304	2.281654	0.473733
44	DP	0.	0.000000	1.375675	0.660409
45B	DP	0.0006757001261411362	3.829754	2.948358	0.238590
46v	DP	0.00008346876735482897	2.921524	1.963530	0.344739
7op	DP	0.	0.000000	2.089146	1.363024
8r	DP	0.0004411923769837143	3.644628	2.765034	0.248711
AIP	DP	0.	0.000000	1.134492	0.521218
Core	DP	0.	0.000000	1.398507	0.788747
Ento	DP	0.00046106589639464105	3.663763	1.932903	0.472657
F6	DP	0.	0.000000	1.545897	0.848819
FST	DP	0.0103700058168972	5.015779	3.704937	0.261344
Gu	DP	0.	0.000000	0.372369	0.676238
Ins	DP	3.974705904805776e-6	1.599305	3.106341	0.943175
IPa	DP	0.0007790422293418876	3.891561	3.614165	0.113428
LB	DP	0.	0.000000	1.982156	1.216735
MB	DP	0.	0.000000	2.678076	1.975640
MIP	DP	0.006486717730223821	4.812025	1.200553	0.750510
MST	DP	0.05183809103093996	5.714649	5.011012	0.123500
OPAl	DP	0.	0.000000	0.536982	0.706052
PBc	DP	0.00014308924758252636	3.155607	2.333276	0.286806
35/36	DP	0.00005564587809585054	2.745433	3.584692	0.305831
PGa	DP	0.0008982826261653765	3.953413	3.967513	0.087240
Pi	DP	0.	0.000000	1.459505	0.749008
PIP	DP	0.03710385208699637	5.569419	5.601873	0.035434
Pir	DP	0.	0.000000	0.219677	0.808533
Temp.Pole	DP	0.	0.000000	1.924487	1.218854
ProSt	DP	0.0002305329458956676	3.362733	1.037197	0.691561
SII	DP	0.	0.000000	1.229029	0.691636
Sub	DP	7.949411888978894e-6	1.900335	0.337975	0.822150
TEa/m a	DP	0.0003696476929350092	3.567788	3.244820	0.124546
TEa/m p	DP	0.00021463423755823334	3.331699	3.080041	0.138118
TEad	DP	0.00003179764819085432	2.502395	2.035824	0.270309
TEav	DP	0.00004769644383545152	2.678486	2.689812	0.174677
TEOm	DP	0.007865946712945887	4.895751	3.069602	0.373007
TEpv	DP	0.02695646876390661	5.430663	2.802293	0.483987
TH/TF	DP	0.017997451007287092	5.255211	3.008319	0.427555
TPt	DP	0.00009539288862331078	2.979516	3.835518	0.300016
V3	DP	0.005043906182197475	4.702767	3.508891	0.253867
V3A	DP	0.03197252973939337	5.504777	4.502786	0.182426
V4t	DP	0.007905693992559226	4.897940	3.767493	0.230800
V6A	DP	0.03881700289721011	5.589022	1.282690	0.770498
VIP	DP	0.0009141827032855185	3.961033	3.119014	0.218008
10	F1	0.	0.000000	0.842981	0.494312
2	F1	0.12546569596395707	6.098525	3.708905	0.391836
24c	F1	0.004321743624588249	4.635659	3.877025	0.170538
46d	F1	0.	0.000000	2.482599	1.758523
5	F1	0.10897779089266299	6.037338	3.018275	0.500065
7A	F1	0.0003601455060878117	3.556478	3.659000	0.157283
7B	F1	0.	0.000000	3.169422	2.527454
7m	F1	0.	0.000000	3.324268	2.693631
8B	F1	0.0003601455060878117	3.556478	2.228829	0.385541
8l	F1	0.	0.000000	1.735302	1.041105
8m	F1	0.000045018186912584634	2.653388	2.499254	0.218168
9/46d	F1	0.	0.000000	2.047648	1.338254
9/46v	F1	0.	0.000000	3.303160	2.670178
DP	F1	0.	0.000000	0.944585	0.652553
F2	F1	0.4020462354819536	6.604276	5.307054	0.196422
F5	F1	0.00900363747240973	4.954418	3.500968	0.293364
F7	F1	0.0033425968532912256	4.524084	3.423610	0.253159
MT	F1	0.	0.000000	1.568112	0.848420
PBr	F1	0.	0.000000	0.732935	0.515012
ProM	F1	0.0003601455060878117	3.556478	1.865953	0.478970
STPc	F1	0.0000900363747240973	2.954418	2.515551	0.226222
STPi	F1	0.	0.000000	2.688194	1.992929
STPr	F1	0.	0.000000	2.094664	1.328529
TEO	F1	0.	0.000000	0.187225	0.851202
TEpd	F1	0.	0.000000	1.005211	0.534270
V1	F1	0.	0.000000	0.190918	0.813164
V2	F1	0.	0.000000	0.848659	0.486819
V4	F1	0.	0.000000	0.549784	0.610485
1	F1	0.0012154917067050853	4.084752	1.210938	0.703547
25	F1	0.	0.000000	0.706743	0.547335
3	F1	0.009926496641876495	4.996796	3.050349	0.393234
32	F1	0.	0.000000	1.072368	0.491766
45A	F1	0.	0.000000	1.134071	0.680138
9	F1	0.000045018186912584634	2.653388	1.527469	0.429277
F3	F1	0.22994183879633115	6.361618	5.104787	0.197685
F4	F1	0.029430659896990133	5.468800	4.879043	0.119481
LIP	F1	0.	0.000000	4.177054	3.641171
OPro	F1	0.	0.000000	1.914427	1.172719
V6	F1	0.	0.000000	1.903465	1.158282
11	F1	0.	0.000000	0.693426	0.481516
12	F1	0.	0.000000	3.501804	2.890894
13	F1	0.	0.000000	1.831645	1.104116
14	F1	0.	0.000000	0.222555	0.788603
23	F1	0.03205294955138986	5.505868	4.676288	0.163483
24a	F1	0.	0.000000	3.827883	3.253203
24b	F1	0.004242960610352978	4.627669	4.400373	0.090188
24d	F1	0.02076462058456763	5.317324	5.331868	0.088093
29/30	F1	0.000045018186912584634	2.653388	2.599524	0.296503
31	F1	0.	0.000000	2.908563	2.231736
44	F1	0.0004051632069454419	3.607630	3.697073	0.119934
45B	F1	0.	0.000000	2.286826	1.549868
46v	F1	0.	0.000000	2.350331	1.618002
7op	F1	0.006595170082124498	4.819226	3.337378	0.316264
8r	F1	0.	0.000000	1.510026	0.864836
AIP	F1	0.	0.000000	2.276166	1.542257
Core	F1	0.	0.000000	0.832958	0.399603
Ento	F1	0.	0.000000	1.839799	1.076589
F6	F1	0.007799396513524457	4.892061	2.951692	0.396636
FST	F1	0.	0.000000	1.034389	0.640251
Gu	F1	0.	0.000000	1.043290	0.621457
Ins	F1	0.0026560729566410747	4.424240	4.392926	0.078805
IPa	F1	0.	0.000000	1.664422	1.000845
LB	F1	0.	0.000000	1.388218	0.647851
MB	F1	0.0003151272793534516	3.498486	2.668476	0.244845
MIP	F1	0.	0.000000	2.726633	2.040081
MST	F1	0.00019132732519463902	3.281777	2.704364	0.234439
OPAl	F1	0.	0.000000	1.286093	0.822168
PBc	F1	0.	0.000000	0.806969	0.540039
35/36	F1	0.	0.000000	2.988545	2.320606
PGa	F1	0.	0.000000	2.416176	1.692849
Pi	F1	0.	0.000000	1.063907	0.522343
PIP	F1	0.	0.000000	1.080072	0.617164
Pir	F1	0.	0.000000	1.083166	0.510640
Temp.Pole	F1	0.	0.000000	1.906217	1.162588
ProSt	F1	0.	0.000000	0.396105	0.708431
SII	F1	0.	0.000000	3.784324	3.204804
Sub	F1	0.	0.000000	0.131809	0.854140
TEa/m a	F1	0.	0.000000	2.858749	2.176388
TEa/m p	F1	0.	0.000000	1.207005	0.666060
TEad	F1	0.	0.000000	0.457626	0.726096
TEav	F1	0.	0.000000	1.438811	0.795197
TEOm	F1	0.	0.000000	0.555102	0.613934
TEpv	F1	0.	0.000000	2.167720	1.425813
TH/TF	F1	0.	0.000000	1.333791	0.671827
TPt	F1	0.	0.000000	2.634561	1.939607
V3	F1	0.	0.000000	0.073630	0.918810
V3A	F1	0.	0.000000	0.693194	0.598445
V4t	F1	0.	0.000000	-0.038151	1.042390
V6A	F1	0.	0.000000	2.432662	1.740898
VIP	F1	0.	0.000000	3.597453	2.997170
10	F2	0.	0.000000	2.837853	2.162092
2	F2	0.	0.000000	2.869544	2.188382
24c	F2	0.031240142052755503	5.494713	4.350041	0.208673
46d	F2	0.	0.000000	4.721753	4.246392
5	F2	0.01879489916250167	5.274040	3.418981	0.354560
7A	F2	0.008328945110456579	4.920590	4.034320	0.189161
7B	F2	0.00005254858184513758	2.720561	2.867769	0.231713
7m	F2	0.007470660489901534	4.873359	3.663738	0.254703
8B	F2	0.00013137145198960509	3.118501	4.905074	0.573195
8l	F2	0.000017516204221869873	2.243440	3.300187	0.538892
8m	F2	0.00025398495991005093	3.404808	3.981489	0.200096
9/46d	F2	0.00016640409134505453	3.221164	4.308416	0.361421
9/46v	F2	0.00025398495991005093	3.404808	3.222647	0.197744
DP	F2	0.	0.000000	1.671038	0.994215
F1	F2	0.16281297049481305	6.211689	4.585088	0.261861
F5	F2	0.04193377880316762	5.622564	3.986711	0.292759
F7	F2	0.024259955505275065	5.384890	5.537064	0.065962
MT	F2	8.75810202349359e-6	1.942410	1.296914	0.398971
PBr	F2	0.00006130670851588581	2.787508	2.104242	0.292579
ProM	F2	0.00007882282575005407	2.896652	2.453253	0.275717
STPc	F2	0.00037659799195466977	3.575878	3.495098	0.164042
STPi	F2	0.00044666302208499836	3.649980	3.794722	0.160254
STPr	F2	0.00004379050968026122	2.641380	3.395674	0.334354
TEO	F2	0.	0.000000	0.827541	0.489419
TEpd	F2	0.	0.000000	1.627069	0.901441
V1	F2	0.	0.000000	0.559778	0.561612
V2	F2	0.	0.000000	1.831193	1.119165
V4	F2	0.	0.000000	1.456745	0.768709
1	F2	0.	0.000000	1.485012	0.717425
25	F2	0.	0.000000	1.411335	0.743941
3	F2	0.005797863680533551	4.763268	2.586793	0.458989
32	F2	0.	0.000000	2.463222	1.762764
45A	F2	0.	0.000000	2.940320	2.267023
9	F2	0.	0.000000	3.775484	3.194983
F3	F2	0.34030474133825456	6.531868	5.037310	0.228810
F4	F2	0.0042301620037872145	4.626357	4.798978	0.102178
LIP	F2	0.00007006481828654106	2.845500	4.075212	0.448640
OPro	F2	0.0002452268389602585	3.389568	2.664287	0.258600
V6	F2	0.	0.000000	1.035909	0.579996
11	F2	0.	0.000000	2.036454	1.361937
12	F2	0.00012261341825595037	3.088538	3.717162	0.235661
13	F2	0.00007006481828654106	2.845500	3.484148	0.269954
14	F2	0.	0.000000	1.991828	1.244746
23	F2	0.08346473137967994	5.921503	4.429951	0.252520
24a	F2	0.0003152913092959862	3.498712	4.689035	0.340217
24b	F2	0.021273404597926916	5.327837	5.341029	0.057981
24d	F2	0.1347171851876576	6.129423	5.429983	0.114777
29/30	F2	0.	0.000000	3.189045	2.544044
31	F2	0.00010509716473957071	3.021591	3.419965	0.258745
44	F2	0.0006831325827885279	3.834505	4.141605	0.154113
45B	F2	0.00004379050968026122	2.641380	3.099273	0.302930
46v	F2	0.00045542094487044583	3.658413	3.630337	0.153151
7op	F2	0.012410234846561608	5.093780	3.316414	0.349854
8r	F2	0.000026274290660244902	2.419531	3.049856	0.356374
AIP	F2	0.00005254858184513758	2.720561	2.352540	0.267432
Core	F2	0.	0.000000	1.336785	0.589858
Ento	F2	0.	0.000000	2.303677	1.559641
F6	F2	0.07542477095291313	5.877514	5.014797	0.150191
FST	F2	0.	0.000000	2.165482	1.455909
Gu	F2	0.	0.000000	1.414753	0.726483
Ins	F2	0.006480999679853477	4.811642	4.432544	0.104847
IPa	F2	0.00005254858184513758	2.720561	2.751916	0.217116
LB	F2	0.	0.000000	1.806285	1.060239
MB	F2	0.0003065335395189822	3.486478	2.907764	0.188019
MIP	F2	0.0022070440436245046	4.343811	2.472884	0.430711
MST	F2	0.0004028728492210974	3.605168	3.506036	0.119003
OPAl	F2	0.	0.000000	2.013732	1.295189
PBc	F2	0.	0.000000	1.691600	0.996730
35/36	F2	0.00003503240879350521	2.544470	2.642885	0.191440
PGa	F2	0.00012261341825595037	3.088538	2.912467	0.219379
Pi	F2	0.00009633919209949938	2.983803	1.704939	0.429092
PIP	F2	0.	0.000000	1.082812	0.553461
Pir	F2	0.	0.000000	1.265742	0.540735
Temp.Pole	F2	0.000026274290660244902	2.419531	2.913044	0.269338
ProSt	F2	0.	0.000000	0.634292	0.521478
SII	F2	0.00005254858184513758	2.720561	2.523377	0.295567
Sub	F2	0.	0.000000	0.430922	0.591347
TEa/m a	F2	0.00005254858184513758	2.720561	2.442347	0.208930
TEa/m p	F2	0.	0.000000	2.262464	1.549369
TEad	F2	0.	0.000000	0.827401	0.491328
TEav	F2	0.	0.000000	1.566258	0.812481
TEOm	F2	0.	0.000000	1.132297	0.547995
TEpv	F2	0.	0.000000	2.162446	1.460372
TH/TF	F2	0.	0.000000	1.845453	1.106578
TPt	F2	0.013540010464592073	5.131619	2.779613	0.458336
V3	F2	0.	0.000000	0.777949	0.623550
V3A	F2	0.	0.000000	0.421624	0.629103
V4t	F2	0.	0.000000	0.354262	0.698496
V6A	F2	0.	0.000000	2.672467	2.009254
VIP	F2	0.00007882282575005407	2.896652	2.537379	0.202111
10	F5	0.00009267529988002434	2.966964	0.673365	0.777071
2	F5	0.20322213048934026	6.307971	2.951355	0.532123
24c	F5	0.00851149797190157	4.930006	4.221586	0.156066
46d	F5	0.00009755285858058842	2.989240	2.182112	0.352734
5	F5	0.00009755285858058842	2.989240	1.904929	0.400659
7A	F5	0.0000731645995624296	2.864301	3.802479	0.356244
7B	F5	0.07719354753762551	5.887581	3.006733	0.489309
7m	F5	4.877642880330771e-6	1.688210	2.580977	0.653525
8B	F5	0.0000438988355092165	2.642453	2.294512	0.295012
8l	F5	0.0008828542255653413	3.945889	2.171244	0.454132
8m	F5	0.0000438988355092165	2.642453	3.565879	0.430572
9/46d	F5	0.00003414349701646212	2.533308	3.344865	0.448086
9/46v	F5	0.0028436687145754597	4.453879	4.129821	0.145233
DP	F5	0.	0.000000	0.662372	0.615631
F1	F5	0.004302085130099575	4.633679	3.236260	0.310061
F2	F5	0.001204777921104227	4.080907	3.727271	0.209334
F7	F5	0.00003902114421141363	2.591300	2.683991	0.262276
MT	F5	0.	0.000000	1.002557	0.572481
PBr	F5	0.00003902114421141363	2.591300	0.827491	0.685588
ProM	F5	0.04547429763805455	5.657766	5.282145	0.101592
STPc	F5	4.877642880330771e-6	1.688210	2.747693	0.671587
STPi	F5	0.000019510571910912208	2.290270	2.662916	0.316520
STPr	F5	0.00003902114421141363	2.591300	2.383641	0.243728
TEO	F5	0.	0.000000	0.171290	0.922776
TEpd	F5	0.00003902114421141363	2.591300	0.654803	0.747307
V1	F5	0.00005365411058017067	2.729603	-0.067600	1.024765
V2	F5	0.00003414349701646212	2.533308	0.661465	0.739023
V4	F5	0.	0.000000	0.475455	0.706536
1	F5	0.002477844224756388	4.394074	1.658214	0.622625
25	F5	4.877642880330771e-6	1.688210	0.432482	0.753737
3	F5	0.010482068657435126	5.020447	2.657596	0.470645
32	F5	0.00003902114421141363	2.591300	0.911024	0.653341
45A	F5	0.000029265840409355184	2.466361	2.566649	0.491586
9	F5	0.0000487764288033077	2.688210	1.804987	0.355935
F3	F5	0.03141202974304381	5.497096	3.842836	0.301183
F4	F5	0.4998169730001408	6.698811	4.471850	0.332441
LIP	F5	0.005662940518803608	4.753042	3.620854	0.240958
OPro	F5	0.00795543625148637	4.900664	4.304872	0.138309
V6	F5	9.755285858058823e-6	1.989240	0.233627	0.882555
11	F5	0.00015120703588703956	3.179572	1.757286	0.448870
12	F5	0.012155084994595923	5.084758	5.133802	0.105212
13	F5	0.00011706336397495415	3.068421	3.709174	0.278463
14	F5	0.000014632920058581756	2.165331	0.652374	0.713843
23	F5	0.00014632920058581757	3.165331	3.637931	0.290015
24a	F5	0.0007560351718869033	3.878542	2.529271	0.365631
24b	F5	0.00013169642928586724	3.119574	4.251039	0.375385
24d	F5	0.0005023969567324204	3.701047	3.608727	0.174113
29/30	F5	0.000014632920058581756	2.165331	1.955864	0.344424
31	F5	0.	0.000000	1.786321	1.090815
44	F5	0.00285830125504269	4.456108	5.433165	0.242715
45B	F5	0.00013657399079297227	3.135368	3.194719	0.292615
46v	F5	0.00011218582860711157	3.049938	3.294260	0.227466
7op	F5	0.00003414349701646212	2.533308	4.206714	0.668890
8r	F5	0.0002585151502780579	3.412486	2.374221	0.398616
AIP	F5	0.003365572884258174	4.527059	2.274764	0.497518
Core	F5	0.00005365411058017067	2.729603	0.502510	0.815904
Ento	F5	0.00011706336397495415	3.068421	1.860741	0.396981
F6	F5	0.00003414349701646212	2.533308	2.466251	0.283001
FST	F5	0.	0.000000	0.797607	0.756532
Gu	F5	0.01038450978764294	5.016386	3.479710	0.316491
Ins	F5	0.006555547974946734	4.816609	5.183359	0.099108
IPa	F5	0.	0.000000	1.648538	1.159900
LB	F5	0.0000487764288033077	2.688210	1.464043	0.459031
MB	F5	0.00003902114421141363	2.591300	3.217530	0.268664
MIP	F5	4.877642880330771e-6	1.688210	1.603153	0.411438
MST	F5	0.	0.000000	2.866437	2.206993
OPAl	F5	0.00029265840409355186	3.466361	1.800754	0.485642
PBc	F5	0.	0.000000	0.834795	0.642552
35/36	F5	0.0000731645995624296	2.864301	3.134668	0.182911
PGa	F5	0.	0.000000	2.450829	1.738285
Pi	F5	0.00002438821415816065	2.387180	1.434295	0.472063
PIP	F5	0.	0.000000	0.334050	0.774464
Pir	F5	0.	0.000000	0.858912	0.690608
Temp.Pole	F5	0.0000487764288033077	2.688210	3.127459	0.259071
ProSt	F5	0.	0.000000	-0.029250	1.037213
SII	F5	0.05884383919537858	5.769701	4.738465	0.185033
Sub	F5	0.000029265840409355184	2.466361	-0.153330	1.062169
TEa/m a	F5	0.00006828699471470515	2.834338	2.967324	0.191017
TEa/m p	F5	0.00003902114421141363	2.591300	1.111216	0.585773
TEad	F5	0.	0.000000	1.014811	0.702388
TEav	F5	0.00011706336397495415	3.068421	1.780178	0.436100
TEOm	F5	0.000014632920058581756	2.165331	0.285100	0.873765
TEpv	F5	0.00009755285858058842	2.989240	1.945039	0.394452
TH/TF	F5	9.755285858058823e-6	1.989240	1.520304	0.402153
TPt	F5	0.	0.000000	2.275096	1.584812
V3	F5	4.877642880330771e-6	1.688210	0.109639	0.935056
V3A	F5	0.	0.000000	-0.132334	1.147038
V4t	F5	0.	0.000000	-0.111191	1.123545
V6A	F5	0.000014632920058581756	2.165331	1.574861	0.472655
VIP	F5	0.	0.000000	1.908265	1.229898
10	F7	0.001491306806381953	4.173567	3.042468	0.275066
2	F7	0.	0.000000	2.569911	1.855456
24c	F7	0.09319529770707079	5.969394	4.372015	0.267595
46d	F7	0.0009038221908001714	3.956083	4.597795	0.196539
5	F7	0.00002259555431881388	2.354023	2.908196	0.383894
7A	F7	0.002123982821961191	4.327151	4.420441	0.099938
7B	F7	0.00005648888466905875	2.751963	2.628899	0.282260
7m	F7	0.005626288528754787	4.750222	4.103462	0.174698
8B	F7	0.10287764165010432	6.012321	5.156224	0.142390
8l	F7	0.003185972332515895	4.503242	3.739552	0.183249
8m	F7	0.03855928746495027	5.586129	4.417723	0.213862
9/46d	F7	0.02514884244065063	5.400518	4.913262	0.105627
9/46v	F7	0.0038299490802813684	4.583193	3.710308	0.196178
DP	F7	0.	0.000000	2.224072	1.471191
F1	F7	0.00029374196785616157	3.467966	4.072922	0.187461
F2	F7	0.09718338009351034	5.987592	5.268593	0.121756
F5	F7	0.0021352808246236634	4.329455	3.956029	0.152578
MT	F7	0.	0.000000	1.680191	1.025810
PBr	F7	0.0025532950307061964	4.407101	2.767658	0.372000
ProM	F7	0.00018076443996479586	3.257113	2.328462	0.306922
STPc	F7	0.0018415393360428627	4.265181	4.271109	0.114209
STPi	F7	0.011670595049095973	5.067093	4.307614	0.153952
STPr	F7	0.00657530647353044	4.817916	3.527236	0.267892
TEO	F7	0.00004519110908881823	2.655053	0.786018	0.703954
TEpd	F7	0.	0.000000	1.441930	0.767173
V1	F7	0.	0.000000	0.460604	0.541698
V2	F7	0.00009038221908001706	2.956083	1.892993	0.399264
V4	F7	0.	0.000000	1.262641	0.640424
1	F7	0.000011297777046609344	2.052993	0.883460	0.579350
25	F7	0.	0.000000	2.003342	1.270269
3	F7	0.00011297777046609344	3.052993	2.254691	0.283018
32	F7	0.00024855127769413067	3.395416	3.070974	0.168758
45A	F7	0.034718024076631854	5.540555	3.036096	0.452023
9	F7	0.11589267840630094	6.064056	4.499116	0.258068
F3	F7	0.010055021417635694	5.002383	4.338260	0.210072
F4	F7	0.0027227640013141397	4.435010	4.124939	0.121016
LIP	F7	0.0004406137035090636	3.644058	4.142957	0.168219
OPro	F7	0.0012088627628023458	4.082377	3.476600	0.171816
V6	F7	0.	0.000000	1.430571	0.781802
11	F7	0.0002711464982088695	3.433204	3.416698	0.127421
12	F7	0.01242756376062909	5.094386	4.362442	0.145798
13	F7	0.002666275364765355	4.425905	3.759352	0.158320
14	F7	0.00002259555431881388	2.354023	2.466531	0.291148
23	F7	0.030402339190156363	5.482907	5.151759	0.086450
24a	F7	0.01080067753559549	5.033451	4.437404	0.119539
24b	F7	0.06477016449186675	5.811375	5.240350	0.102451
24d	F7	0.017827892225796692	5.251100	5.039703	0.086473
29/30	F7	0.	0.000000	3.673711	3.081901
31	F7	0.004835451147764174	4.684437	3.784447	0.204029
44	F7	0.010314875727308947	5.013464	4.062985	0.191924
45B	F7	0.006394535459578005	4.805809	3.439144	0.284378
46v	F7	0.0148226891153304	5.170927	4.857160	0.090710
7op	F7	0.00038412449295912145	3.584472	3.361082	0.160463
8r	F7	0.002304745629000167	4.362623	3.725581	0.169296
AIP	F7	0.	0.000000	1.347378	0.774189
Core	F7	0.	0.000000	1.826332	1.039855
Ento	F7	0.	0.000000	1.860687	1.109908
F6	F7	0.24213412458859618	6.384056	5.884613	0.080522
FST	F7	0.00007908443203972358	2.898091	2.019483	0.345113
Gu	F7	0.	0.000000	1.008588	0.495429
Ins	F7	0.002462912596895037	4.391449	3.851284	0.143465
IPa	F7	0.0029826136425424757	4.474597	2.548029	0.430557
LB	F7	0.	0.000000	2.338997	1.598886
MB	F7	0.0015816886565861333	4.199121	2.450631	0.416394
MIP	F7	0.	0.000000	2.659332	1.975168
MST	F7	0.0006326754752677835	3.801181	3.298586	0.175622
OPAl	F7	0.	0.000000	2.297700	1.581398
PBc	F7	0.00002259555431881388	2.354023	2.357819	0.322766
35/36	F7	0.00005648888466905875	2.751963	2.221992	0.269026
PGa	F7	0.002858334162641425	4.456113	3.108896	0.303999
Pi	F7	0.0005648888466905875	3.751963	1.924456	0.487080
PIP	F7	0.	0.000000	1.282541	0.678762
Pir	F7	0.	0.000000	1.080057	0.548859
Temp.Pole	F7	0.0005987823632578341	3.777269	2.637187	0.313842
ProSt	F7	0.	0.000000	0.924721	0.517181
SII	F7	0.00002259555431881388	2.354023	2.162080	0.326929
Sub	F7	0.	0.000000	0.407416	0.605917
TEa/m a	F7	0.0009151199009953711	3.961478	1.782855	0.549952
TEa/m p	F7	0.00002259555431881388	2.354023	1.784463	0.344717
TEad	F7	0.	0.000000	0.887156	0.411007
TEav	F7	0.000067786623198647	2.831144	0.949924	0.664474
TEOm	F7	0.	0.000000	1.073914	0.526806
TEpv	F7	0.	0.000000	2.118101	1.372078
TH/TF	F7	0.	0.000000	1.843745	1.178211
TPt	F7	0.0017398587835548767	4.240514	2.249521	0.469696
V3	F7	0.	0.000000	1.509325	0.837103
V3A	F7	0.	0.000000	0.577369	0.543547
V4t	F7	0.	0.000000	0.358194	0.737066
V6A	F7	0.	0.000000	3.293124	2.663673
VIP	F7	0.000011297777046609344	2.052993	2.806862	0.442183
10	MT	0.	0.000000	0.104402	0.915612
2	MT	0.000023823139838717068	2.376999	1.562799	0.393357
24c	MT	0.	0.000000	0.427351	0.600328
46d	MT	0.	0.000000	1.564820	0.813459
5	MT	0.	0.000000	1.247789	0.660526
7A	MT	0.00045264007283926845	3.655753	3.480279	0.167589
7B	MT	0.	0.000000	1.720116	1.028042
7m	MT	0.	0.000000	2.949467	2.277334
8B	MT	0.	0.000000	0.881642	0.596309
8l	MT	0.0022751079080070517	4.357002	3.339296	0.240851
8m	MT	0.0006283346357038662	3.798191	1.327383	0.650522
9/46d	MT	5.955784840753534e-6	1.774939	1.214065	0.413537
9/46v	MT	0.000038712569674102465	2.587852	1.979487	0.306799
DP	MT	0.014645257093301148	5.165697	3.554315	0.312210
F1	MT	2.977892390645334e-6	1.473909	1.097065	0.428584
F2	MT	5.955784840753534e-6	1.774939	0.950420	0.506974
F5	MT	2.977892390645334e-6	1.473909	1.425123	0.314310
F7	MT	0.	0.000000	1.079024	0.628814
PBr	MT	0.00001786734404281552	2.252060	1.469915	0.390288
ProM	MT	2.977892390645334e-6	1.473909	0.414057	0.742536
STPc	MT	0.001780778895180602	4.250610	3.348940	0.220408
STPi	MT	0.00021738621453384002	3.337232	3.078263	0.152738
STPr	MT	0.00024269844848683343	3.385067	2.583445	0.258120
TEO	MT	0.03820040787466976	5.582068	5.825854	0.070794
TEpd	MT	0.013552393402937625	5.132016	4.384369	0.172387
V1	MT	0.018994505863757966	5.278628	4.478825	0.176140
V2	MT	0.11946261029952754	6.077232	4.928216	0.189069
V4	MT	0.38092633652815244	6.580841	6.128141	0.068863
1	MT	2.977892390645334e-6	1.473909	0.872175	0.469184
25	MT	0.	0.000000	0.081827	0.914501
3	MT	0.	0.000000	2.290725	1.593263
32	MT	2.977892390645334e-6	1.473909	0.060842	0.958721
45A	MT	2.977892390645334e-6	1.473909	1.387594	0.352511
9	MT	0.	0.000000	0.584885	0.480984
F3	MT	0.	0.000000	0.329772	0.691317
F4	MT	0.00002084524481391496	2.319007	0.752533	0.675493
LIP	MT	0.02286725317046157	5.359214	4.998557	0.078531
OPro	MT	2.977892390645334e-6	1.473909	0.582882	0.648060
V6	MT	0.	0.000000	2.604662	1.903033
11	MT	0.	0.000000	0.657537	0.529927
12	MT	0.	0.000000	2.100864	1.339854
13	MT	0.	0.000000	0.925395	0.568372
14	MT	0.	0.000000	0.183873	0.817757
23	MT	0.0001131600159502261	3.053693	3.734977	0.244178
24a	MT	0.000010422622302897475	2.017977	1.276493	0.424568
24b	MT	4.466835921509635e-6	1.650000	1.678530	0.342906
24d	MT	0.	0.000000	0.873468	0.514569
29/30	MT	0.00001786734404281552	2.252060	2.562112	0.304410
31	MT	0.	0.000000	3.244500	2.605782
44	MT	0.	0.000000	0.889139	0.506289
45B	MT	0.0005002855970941589	3.699218	2.243901	0.394009
46v	MT	0.	0.000000	1.405005	0.708656
7op	MT	0.	0.000000	1.872698	1.243322
8r	MT	0.00008040313820985403	2.905273	2.457980	0.235528
AIP	MT	0.	0.000000	1.988659	1.280902
Core	MT	0.	0.000000	1.244218	0.634127
Ento	MT	0.	0.000000	2.363916	1.626573
F6	MT	0.	0.000000	0.509370	0.615644
FST	MT	0.061856736026288196	5.791387	5.302000	0.084600
Gu	MT	0.	0.000000	0.089165	0.915401
Ins	MT	0.00004466835921509635	2.650000	4.031255	0.521228
IPa	MT	0.0013326067231441967	4.124702	4.412867	0.111586
LB	MT	2.977892390645334e-6	1.473909	1.811525	0.332891
MB	MT	0.00008040313820985403	2.905273	2.858437	0.143831
MIP	MT	0.000011911569800432825	2.075969	1.171665	0.469437
MST	MT	0.005742870193456333	4.759129	4.793497	0.119541
OPAl	MT	0.	0.000000	0.284546	0.734736
PBc	MT	0.	0.000000	2.961209	2.290232
35/36	MT	0.000887411392814506	3.948125	3.840182	0.099256
PGa	MT	0.0060659663946875265	4.782900	4.374244	0.099800
Pi	MT	0.	0.000000	1.201504	0.521333
PIP	MT	0.009322298394205406	4.969523	4.220664	0.151308
Pir	MT	0.	0.000000	0.289338	0.752860
Temp.Pole	MT	0.000023823139838717068	2.376999	2.258645	0.259077
ProSt	MT	8.933671932213514e-6	1.951030	2.395352	0.453426
SII	MT	2.977892390645334e-6	1.473909	0.961275	0.496820
Sub	MT	2.977892390645334e-6	1.473909	0.833450	0.552504
TEa/m a	MT	0.002266177900274693	4.355294	3.930632	0.118230
TEa/m p	MT	0.015056221664157111	5.177716	4.246010	0.186099
TEad	MT	0.0010601296960180294	4.025359	3.407325	0.173720
TEav	MT	0.0011584012033514007	4.063859	4.022199	0.109589
TEOm	MT	0.0884494221580596	5.946695	5.000241	0.159156
TEpv	MT	0.01890662454931046	5.276614	4.758422	0.102799
TH/TF	MT	0.009413107099758676	4.973733	4.973799	0.051383
TPt	MT	0.000026801000077482247	2.428151	3.156139	0.333057
V3	MT	0.0510440352602878	5.707945	5.494641	0.045467
V3A	MT	0.03351614032101038	5.525254	4.904220	0.115133
V4t	MT	0.07711253848536483	5.887125	4.433852	0.246856
V6A	MT	2.977892390645334e-6	1.473909	1.860100	0.601414
VIP	MT	0.0014949029537304392	4.174613	3.416933	0.184291
10	PBr	0.008728367026884495	4.940933	3.607156	0.294722
2	PBr	0.	0.000000	0.889308	0.617002
24c	PBr	0.00010906967021575809	3.037704	2.808416	0.195364
46d	PBr	0.004122265882915751	4.615136	4.523456	0.116466
5	PBr	0.	0.000000	0.820057	0.667104
7A	PBr	0.000022373246110860184	2.349729	3.193840	0.368173
7B	PBr	0.	0.000000	1.065234	0.701703
7m	PBr	0.00021254603122682306	3.327453	1.866258	0.461505
8B	PBr	0.0008977264063255842	3.953144	3.771440	0.107346
8l	PBr	2.796655680091654e-6	1.446639	2.507551	0.744070
8m	PBr	0.00043627868957469055	3.639764	3.984468	0.141022
9/46d	PBr	0.004071927154442865	4.609800	3.506773	0.239723
9/46v	PBr	0.	0.000000	2.330955	1.601767
DP	PBr	0.0000559331141602722	2.747669	2.093601	0.252045
F1	PBr	0.	0.000000	1.289930	0.535833
F2	PBr	0.	0.000000	2.291642	1.551934
F5	PBr	0.	0.000000	1.978463	1.259007
F7	PBr	0.00013144285996124477	3.118737	3.185697	0.142588
MT	PBr	0.	0.000000	1.977034	1.198377
ProM	PBr	8.389962119445803e-6	1.923760	0.780890	0.605657
STPc	PBr	0.06181999989647383	5.791129	4.294880	0.258369
STPi	PBr	0.28887768826223	6.460714	5.539646	0.142880
STPr	PBr	0.06956118952359952	5.842367	5.521077	0.067019
TEO	PBr	0.	0.000000	1.191690	0.584047
TEpd	PBr	0.	0.000000	3.381788	2.757542
V1	PBr	0.	0.000000	0.219303	0.776265
V2	PBr	0.000011186622943742266	2.048699	2.033427	0.230011
V4	PBr	0.000022373246110860184	2.349729	1.245938	0.497815
1	PBr	0.	0.000000	0.096277	0.897502
25	PBr	0.0010879000582273031	4.036589	2.870867	0.330851
3	PBr	0.	0.000000	0.608144	0.551834
32	PBr	0.0026036883507497403	4.415589	2.766040	0.375115
45A	PBr	0.0003691586082484358	3.567213	3.523377	0.147568
9	PBr	0.001230529415883599	4.090092	3.603326	0.165929
F3	PBr	0.	0.000000	0.998277	0.646959
F4	PBr	0.	0.000000	1.295354	0.601300
LIP	PBr	8.389962119445803e-6	1.923760	3.521602	0.830838
OPro	PBr	0.0038286176754205566	4.583042	4.119937	0.127570
V6	PBr	0.	0.000000	0.514256	0.677715
11	PBr	0.000682384258807202	3.834029	3.035556	0.260825
12	PBr	0.007797080175691538	4.891932	4.424955	0.135458
13	PBr	0.0029840287287992264	4.474803	3.532061	0.215602
14	PBr	0.00013423939927214562	3.127880	3.224465	0.335074
23	PBr	0.012556974144007563	5.098885	4.053078	0.205530
24a	PBr	0.001230529415883599	4.090092	2.407253	0.411443
24b	PBr	0.0010263724827460215	4.011305	3.324966	0.187588
24d	PBr	0.000022373246110860184	2.349729	1.669921	0.323590
29/30	PBr	0.007864190044000447	4.895654	3.472303	0.290738
31	PBr	0.0017870635632376351	4.252140	2.323549	0.456740
44	PBr	0.	0.000000	2.025364	1.250404
45B	PBr	0.000050339743694311903	2.701911	2.638369	0.191658
46v	PBr	0.0008529802979604022	3.930939	4.387018	0.172824
7op	PBr	0.	0.000000	1.469507	0.770694
8r	PBr	5.59331141602722e-6	1.747669	2.445336	0.441362
AIP	PBr	0.	0.000000	0.399024	0.760366
Core	PBr	0.08208182425534016	5.914247	5.277881	0.108631
Ento	PBr	0.007839024106721585	4.894262	3.207826	0.344574
F6	PBr	0.000022373246110860184	2.349729	1.910247	0.285974
FST	PBr	0.00010067948839381305	3.002941	3.491248	0.240327
Gu	PBr	0.	0.000000	1.022759	0.400108
Ins	PBr	0.001306038561772093	4.115956	4.390532	0.114267
IPa	PBr	0.00006432310492944312	2.808367	4.324756	0.547424
LB	PBr	0.04881845153731951	5.688584	5.012790	0.129531
MB	PBr	0.09179182403578312	5.962804	4.533039	0.239781
MIP	PBr	0.	0.000000	0.865420	0.565716
MST	PBr	0.00010906967021575809	3.037704	3.829319	0.286028
OPAl	PBr	0.0024974108834813756	4.397490	1.590316	0.638358
PBc	PBr	0.09702999298892488	5.986906	4.894597	0.182586
35/36	PBr	0.0011829843519773368	4.072979	4.538767	0.152996
PGa	PBr	0.0024219044211397905	4.384157	4.828590	0.165940
Pi	PBr	0.007576140149566139	4.879448	4.531736	0.140501
PIP	PBr	0.	0.000000	1.206163	0.578688
Pir	PBr	0.0002852587665505023	3.455239	1.679615	0.523823
Temp.Pole	PBr	0.13974619764549576	6.145340	5.099295	0.170772
ProSt	PBr	0.006205774635430735	4.792796	1.892735	0.605088
SII	PBr	0.	0.000000	1.096799	0.698667
Sub	PBr	0.000027966556800916483	2.446639	2.005795	0.288899
TEa/m a	PBr	0.	0.000000	4.396567	3.885075
TEa/m p	PBr	0.	0.000000	3.830616	3.256241
TEad	PBr	0.	0.000000	3.043983	2.383688
TEav	PBr	0.	0.000000	3.917838	3.353153
TEOm	PBr	0.	0.000000	1.886414	1.142141
TEpv	PBr	0.	0.000000	3.089772	2.433080
TH/TF	PBr	0.0249405484780825	5.396906	4.146422	0.232238
TPt	PBr	0.0007383172238682691	3.868243	1.999259	0.483728
V3	PBr	0.	0.000000	0.735673	0.559861
V3A	PBr	0.	0.000000	0.460591	0.646341
V4t	PBr	0.	0.000000	0.481137	0.592669
V6A	PBr	0.	0.000000	1.415241	0.875085
VIP	PBr	0.	0.000000	1.102926	0.667747
10	ProM	0.	0.000000	0.565773	0.524374
2	ProM	0.02792248073689569	5.445954	2.762406	0.492760
24c	ProM	0.0025117823246864814	4.399982	3.600748	0.188130
46d	ProM	0.000011263620252064325	2.051678	1.732283	0.314224
5	ProM	0.	0.000000	1.841663	1.090696
7A	ProM	0.000016895420300013306	2.227769	3.241387	0.466373
7B	ProM	0.0010587782226782892	4.024805	2.757278	0.335750
7m	ProM	0.	0.000000	1.952164	1.226873
8B	ProM	0.	0.000000	2.158154	1.442068
8l	ProM	0.	0.000000	3.195063	2.552559
8m	ProM	0.	0.000000	4.093521	3.548356
9/46d	ProM	0.	0.000000	2.327802	1.607992
9/46v	ProM	0.02009990477877204	5.303194	4.319472	0.185654
DP	ProM	0.	0.000000	0.635268	0.655515
F1	ProM	0.00006758168254953129	2.829829	2.214855	0.266748
F2	ProM	0.000011263620252064325	2.051678	3.718426	0.835844
F5	ProM	0.31660881333011415	6.500523	5.536531	0.148294
F7	ProM	0.	0.000000	2.380549	1.649022
MT	ProM	0.	0.000000	0.922183	0.660969
PBr	ProM	0.	0.000000	0.904804	0.529386
STPc	ProM	0.	0.000000	2.572907	1.871311
STPi	ProM	0.	0.000000	2.491377	1.806105
STPr	ProM	0.	0.000000	2.093001	1.387616
TEO	ProM	0.	0.000000	0.134580	0.863889
TEpd	ProM	0.	0.000000	0.662302	0.495323
V1	ProM	0.	0.000000	0.354189	0.678120
V2	ProM	0.	0.000000	1.058617	0.576916
V4	ProM	0.	0.000000	0.408640	0.712822
1	ProM	0.000022527240729041793	2.352708	1.615830	0.403486
25	ProM	0.	0.000000	0.964156	0.658801
3	ProM	0.00011263620252064325	3.051678	2.620510	0.269198
32	ProM	0.	0.000000	1.146513	0.700053
45A	ProM	0.	0.000000	3.965166	3.405739
9	ProM	0.000022527240729041793	2.352708	1.439811	0.403433
F3	ProM	0.0015656403301021972	4.194692	3.411637	0.219339
F4	ProM	0.0032551799361030405	4.512575	3.327303	0.272789
LIP	ProM	0.0006082344294697143	3.784071	3.173311	0.197999
OPro	ProM	0.02824912497735524	5.451005	4.401864	0.192467
V6	ProM	0.	0.000000	0.389489	0.662276
11	ProM	0.00005631810069803877	2.750648	2.184310	0.289446
12	ProM	0.1332315253188566	6.124607	4.583324	0.251654
13	ProM	0.0016557509008230838	4.218995	3.958268	0.132935
14	ProM	0.	0.000000	0.669827	0.538770
23	ProM	0.	0.000000	2.671599	1.968444
24a	ProM	0.002128820285748259	4.328139	2.228398	0.487656
24b	ProM	0.00003942266685637103	2.595746	3.891916	0.500991
24d	ProM	0.00011826793120333109	3.072867	3.465875	0.200187
29/30	ProM	0.	0.000000	1.286239	0.727762
31	ProM	0.	0.000000	1.023784	0.561075
44	ProM	0.011308656172121758	5.053411	5.235913	0.082075
45B	ProM	0.	0.000000	4.569976	4.077751
46v	ProM	0.0003153813442973194	3.498836	3.307074	0.202871
7op	ProM	0.000050686231171862274	2.704890	2.920699	0.221231
8r	ProM	0.	0.000000	4.058842	3.509824
AIP	ProM	0.004336486512802018	4.637138	1.839515	0.603429
Core	ProM	0.	0.000000	0.544423	0.500409
Ento	ProM	0.002252724072904179	4.352708	1.317678	0.697274
F6	ProM	0.	0.000000	1.841208	1.072060
FST	ProM	0.	0.000000	0.629208	0.708058
Gu	ProM	0.16108088239844695	6.207044	4.511943	0.273093
Ins	ProM	0.024954507322539912	5.397149	4.960886	0.083279
IPa	ProM	0.	0.000000	1.002763	0.810166
LB	ProM	0.	0.000000	2.485722	1.761914
MB	ProM	0.000022527240729041793	2.352708	3.125630	0.345190
MIP	ProM	0.	0.000000	1.494241	0.809035
MST	ProM	0.	0.000000	2.404632	1.680633
OPAl	ProM	0.004071795893135839	4.609786	2.106730	0.543095
PBc	ProM	0.	0.000000	0.990017	0.606120
35/36	ProM	0.001250261909048839	4.097001	2.831976	0.308769
PGa	ProM	0.000022527240729041793	2.352708	1.953623	0.340435
Pi	ProM	0.	0.000000	1.888815	1.232950
PIP	ProM	0.	0.000000	0.280984	0.775450
Pir	ProM	0.	0.000000	2.193773	1.621401
Temp.Pole	ProM	0.0021569794127167317	4.333846	2.109180	0.513324
ProSt	ProM	0.	0.000000	0.050772	0.977315
SII	ProM	0.24726975583745614	6.393171	3.666235	0.426539
Sub	ProM	0.	0.000000	0.109031	0.886080
TEa/m a	ProM	0.0011488888113290478	4.060278	2.653147	0.346560
TEa/m p	ProM	0.	0.000000	0.921206	0.545258
TEad	ProM	0.	0.000000	0.560909	0.656897
TEav	ProM	0.0003829622799185042	3.583156	1.470708	0.589549
TEOm	ProM	0.	0.000000	0.309831	0.707018
TEpv	ProM	0.	0.000000	1.571943	0.850952
TH/TF	ProM	0.	0.000000	1.599975	0.899854
TPt	ProM	0.	0.000000	1.381779	0.819517
V3	ProM	0.	0.000000	0.449811	0.586433
V3A	ProM	0.	0.000000	0.095821	0.936404
V4t	ProM	0.	0.000000	0.000710	0.999211
V6A	ProM	0.	0.000000	1.578091	0.955724
VIP	ProM	0.	0.000000	1.189329	0.657520
10	STPc	0.001425781581106485	4.154053	2.430914	0.431463
2	STPc	0.0000692127332317934	2.840186	1.617361	0.432605
24c	STPc	0.000013842546784563387	2.141216	2.716243	0.406798
46d	STPc	0.0068659083196174	4.836698	4.201081	0.165755
5	STPc	0.00002768509384553619	2.442246	2.225751	0.281704
7A	STPc	0.0014119392136084366	4.149816	5.325685	0.283354
7B	STPc	0.00022148075739811588	3.345336	2.882371	0.219398
7m	STPc	0.000041527711618146995	2.618338	3.086117	0.270228
8B	STPc	0.0008028677254046888	3.904644	3.352292	0.244943
8l	STPc	0.00048448908798355274	3.685284	3.065458	0.196744
8m	STPc	0.006879755435132363	4.837573	4.182903	0.160710
9/46d	STPc	0.0022424925040079573	4.350731	3.676556	0.186765
9/46v	STPc	0.	0.000000	2.871882	2.194517
DP	STPc	0.00019379563906315274	3.287344	3.831848	0.210566
F1	STPc	0.	0.000000	2.313861	1.571597
F2	STPc	0.	0.000000	2.902400	2.234048
F5	STPc	0.0010105062407415263	4.004539	2.552880	0.362658
F7	STPc	0.0007474979397536387	3.873610	3.342797	0.163628
MT	STPc	0.0007198135206770843	3.857220	2.934532	0.246485
PBr	STPc	0.01985020517217327	5.297765	3.411700	0.356011
ProM	STPc	0.	0.000000	0.961498	0.591083
STPi	STPc	0.4188552853660078	6.622064	5.373511	0.188544
STPr	STPc	0.014673104143810492	5.166522	3.747726	0.274613
TEO	STPc	0.00016611046730558084	3.220397	1.533743	0.523997
TEpd	STPc	0.0007890254289340262	3.897091	2.489550	0.361836
V1	STPc	0.	0.000000	0.529893	0.602200
V2	STPc	0.000387591281996037	3.588374	2.294960	0.379300
V4	STPc	0.0013565693484528765	4.132442	2.564186	0.379499
1	STPc	0.	0.000000	0.782698	0.532791
25	STPc	0.	0.000000	1.897881	1.202768
3	STPc	0.	0.000000	1.947658	1.207246
32	STPc	0.	0.000000	2.472189	1.794633
45A	STPc	0.000013842546784563387	2.141216	3.299056	0.560263
9	STPc	0.00002768509384553619	2.442246	2.922368	0.419377
F3	STPc	0.	0.000000	1.854199	1.114188
F4	STPc	0.	0.000000	1.738107	0.979960
LIP	STPc	0.027934248997622108	5.446137	5.023940	0.080989
OPro	STPc	0.	0.000000	3.121883	2.468759
V6	STPc	0.	0.000000	1.861612	1.180041
11	STPc	0.	0.000000	2.651445	1.951398
12	STPc	0.004083551151207937	4.611038	4.409198	0.104282
13	STPc	0.002221728570966338	4.346691	3.356608	0.237961
14	STPc	0.	0.000000	2.523827	1.873682
23	STPc	0.0030868889063871033	4.489521	4.535260	0.091084
24a	STPc	0.	0.000000	3.139374	2.488193
24b	STPc	0.00045680410712884887	3.659730	3.716979	0.154021
24d	STPc	0.	0.000000	2.672344	1.969272
29/30	STPc	0.00033222093792807276	3.521427	3.342294	0.172800
31	STPc	0.0017441627216996903	4.241587	3.375740	0.233915
44	STPc	0.	0.000000	2.165506	1.441862
45B	STPc	0.0007474979397536387	3.873610	3.214522	0.196509
46v	STPc	0.0029899918187190223	4.475670	4.124813	0.137120
7op	STPc	0.0008028677254046888	3.904644	2.598014	0.336383
8r	STPc	0.0006782846674544082	3.831412	3.127676	0.207389
AIP	STPc	0.	0.000000	1.968797	1.224942
Core	STPc	0.013039681989700047	5.115267	3.328616	0.349278
Ento	STPc	0.0005813879148917726	3.764466	2.585045	0.314734
F6	STPc	0.000013842546784563387	2.141216	2.622744	0.330490
FST	STPc	0.0060907251222974785	4.784669	3.892390	0.207013
Gu	STPc	0.	0.000000	0.690815	0.562168
Ins	STPc	0.019649522449470717	5.293352	3.626368	0.314920
IPa	STPc	0.006035357495661209	4.780703	3.291653	0.312033
LB	STPc	0.05579933202241205	5.746629	3.728020	0.351268
MB	STPc	0.02377458802190227	5.376113	3.984708	0.259588
MIP	STPc	0.	0.000000	2.521858	1.817368
MST	STPc	0.18119908487819908	6.258156	5.635217	0.099540
OPAl	STPc	0.	0.000000	1.596400	0.837918
PBc	STPc	0.08999740767296892	5.954230	5.335247	0.104033
35/36	STPc	0.0006505999116954991	3.813314	3.421911	0.133748
PGa	STPc	0.011703883764413813	5.068330	4.313113	0.149551
Pi	STPc	0.00021455962427717096	3.331548	2.835593	0.170627
PIP	STPc	0.0047895200979446405	4.680292	3.270740	0.301454
Pir	STPc	0.	0.000000	0.798207	0.417231
Temp.Pole	STPc	0.0037651735573893774	4.575785	3.735045	0.192216
ProSt	STPc	0.00019379563906315274	3.287344	2.138530	0.359646
SII	STPc	0.	0.000000	1.507050	0.863557
Sub	STPc	0.00035298479635367157	3.547756	1.577888	0.555243
TEa/m a	STPc	0.0005121745564435705	3.709418	2.998473	0.206587
TEa/m p	STPc	0.00037374896614528983	3.572580	3.067153	0.214097
TEad	STPc	0.0007474979397536387	3.873610	1.899006	0.509758
TEav	STPc	0.000387591281996037	3.588374	2.546535	0.299547
TEOm	STPc	0.0003045362530743681	3.483639	2.270563	0.358772
TEpv	STPc	0.0013980992411849625	4.145538	2.953256	0.302084
TH/TF	STPc	0.009136082233792088	4.960760	3.937852	0.208403
TPt	STPc	0.044836014402564274	5.651627	5.290839	0.075106
V3	STPc	0.	0.000000	1.698173	0.966366
V3A	STPc	0.00002768509384553619	2.442246	1.770906	0.333709
V4t	STPc	0.	0.000000	1.052012	0.494842
V6A	STPc	0.000013842546784563387	2.141216	2.559936	0.405897
VIP	STPc	0.00005537018824389122	2.743276	3.558636	0.328956
10	STPi	0.023995787097118155	5.380135	4.601317	0.166452
2	STPi	0.	0.000000	1.929708	1.198925
24c	STPi	0.00013969793935316214	3.145190	3.575297	0.169203
46d	STPi	0.0036213958535998114	4.558876	5.129377	0.131474
5	STPi	0.	0.000000	1.543084	0.906384
7A	STPi	0.	0.000000	4.158932	3.621036
7B	STPi	0.	0.000000	1.177438	0.710303
7m	STPi	0.	0.000000	2.942878	2.278692
8B	STPi	0.00021491958831837464	3.332276	4.528958	0.359118
8l	STPi	0.	0.000000	2.955284	2.283648
8m	STPi	0.00004298391809282865	2.633306	4.586387	0.741684
9/46d	STPi	0.00020417379446695296	3.310000	4.456711	0.350341
9/46v	STPi	0.	0.000000	2.340770	1.611466
DP	STPi	0.	0.000000	3.287796	2.653107
F1	STPi	0.	0.000000	1.616422	0.922322
F2	STPi	0.	0.000000	2.521323	1.827585
F5	STPi	0.	0.000000	1.967075	1.243841
F7	STPi	0.00008596783704396466	2.934336	3.969909	0.353203
MT	STPi	0.00004298391809282865	2.633306	2.825571	0.266404
[truncated: 611 more rows]
