# Supplementary material for: Predictability of cortico-cortical connections in the mammalian brain
Source: Netw Neurosci. 2024 Apr 1;8(1):138–57. doi: 10.1162/netn_a_00345 (PMC10861169; doi:10.1162/netn_a_00345)
Supplement: Supplementary file 2 [file netn-8-1-138-s002.zip › netn_a_00345-data/distances_macaque.csv]

	1	10	11	12	13	14	2	23	24a	24b	24c	24d	25	29/30	3	31	32	35/36	44	45A	45B	46d	46v	5	7A	7B	7m	7op	8B	8l	8m	8r	9	9/46d	9/46v	AIP	Core	DP	Ento	F1	F2	F3	F4	F5	F6	F7	FST	Gu	Ins
1	0.	40.7000000000000028	34.7000000000000028	33.7999999999999972	29.6000000000000014	35.	10.3000000000000007	13.9000000000000004	22.1000000000000014	22.1000000000000014	25.6999999999999993	20.6999999999999993	27.3000000000000007	14.4000000000000004	7.5	14.4000000000000004	31.6999999999999993	31.3999999999999986	27.1000000000000014	28.8999999999999986	30.3000000000000007	31.8000000000000007	34.7999999999999972	10.9000000000000004	19.8999999999999986	15.4000000000000004	15.	14.9000000000000004	28.6999999999999993	26.5	25.3000000000000007	28.6000000000000014	36.2000000000000028	28.6999999999999993	32.6000000000000014	10.5999999999999996	26.6999999999999993	26.6999999999999993	29.	14.5	20.6000000000000014	20.8000000000000007	19.8000000000000007	24.6999999999999993	29.6999999999999993	27.	23.3000000000000007	31.3000000000000007	22.6000000000000014
10	40.7000000000000028	0.	8.09999999999999964	16.1999999999999993	14.8000000000000007	7.29999999999999982	34.7000000000000028	36.2999999999999972	22.1000000000000014	22.1000000000000014	15.3000000000000007	27.	17.3000000000000007	34.7999999999999972	35.2999999999999972	42.3999999999999986	10.8000000000000007	35.1000000000000014	23.1999999999999993	19.	19.	12.4000000000000004	9.30000000000000071	43.5	45.2000000000000028	38.1000000000000014	42.5	38.2999999999999972	16.1999999999999993	23.6000000000000014	22.8000000000000007	22.3000000000000007	9.59999999999999964	15.5999999999999996	17.1999999999999993	35.3999999999999986	41.8999999999999986	52.3999999999999986	34.5	32.2000000000000028	29.1000000000000014	29.	31.1999999999999993	28.6000000000000014	20.1999999999999993	20.5	46.	21.5	31.6999999999999993
11	34.7000000000000028	8.09999999999999964	0.	11.3000000000000007	9.19999999999999929	8.80000000000000071	30.1000000000000014	31.1999999999999993	20.8000000000000007	21.3999999999999986	10.5999999999999996	23.1000000000000014	15.5	32.	30.6000000000000014	36.1000000000000014	7.09999999999999964	29.3000000000000007	17.	12.6999999999999993	12.6999999999999993	11.6999999999999993	4.09999999999999964	38.1000000000000014	37.	30.6999999999999993	38.3999999999999986	36.7000000000000028	14.5	15.9000000000000004	20.3999999999999986	16.6000000000000014	8.59999999999999964	14.8000000000000007	10.1999999999999993	30.1999999999999993	33.7999999999999972	43.2999999999999972	28.	29.1999999999999993	26.6000000000000014	24.5	24.8000000000000007	20.1999999999999993	17.5	16.1999999999999993	37.5	18.	27.6999999999999993
12	33.7999999999999972	16.1999999999999993	11.3000000000000007	0.	8.59999999999999964	17.1999999999999993	31.5	33.2000000000000028	21.1999999999999993	21.3000000000000007	13.1999999999999993	24.3000000000000007	17.8999999999999986	29.3999999999999986	31.1999999999999993	40.1000000000000014	13.5999999999999996	33.7000000000000028	13.8000000000000007	9.40000000000000036	8.69999999999999929	14.0999999999999996	8.30000000000000071	39.6000000000000014	36.3999999999999986	29.3999999999999986	38.2000000000000028	34.2000000000000028	16.1999999999999993	16.1999999999999993	17.	11.8000000000000007	18.5	17.1999999999999993	5.79999999999999982	26.6000000000000014	33.1000000000000014	45.7999999999999972	33.7999999999999972	28.6000000000000014	24.5	31.	22.6999999999999993	16.1999999999999993	22.3000000000000007	20.1999999999999993	35.2000000000000028	14.0999999999999996	24.8000000000000007
13	29.6000000000000014	14.8000000000000007	9.19999999999999929	8.59999999999999964	0.	12.1999999999999993	25.1999999999999993	27.8999999999999986	16.1999999999999993	16.6000000000000014	8.59999999999999964	19.	12.6999999999999993	26.3999999999999986	24.3999999999999986	31.3999999999999986	8.69999999999999929	23.6999999999999993	12.5	9.	7.70000000000000018	9.19999999999999929	7.79999999999999982	33.7999999999999972	33.8999999999999986	25.6000000000000014	34.1000000000000014	29.3000000000000007	11.1999999999999993	13.5	14.3000000000000007	12.3000000000000007	14.9000000000000004	11.9000000000000004	7.90000000000000036	25.5	28.6999999999999993	38.7000000000000028	23.1999999999999993	24.6999999999999993	19.3000000000000007	19.3000000000000007	19.	15.6999999999999993	15.9000000000000004	15.1999999999999993	31.8000000000000007	13.4000000000000004	20.3000000000000007
14	35.	7.29999999999999982	8.80000000000000071	17.1999999999999993	12.1999999999999993	0.	31.8999999999999986	34.8999999999999986	18.6999999999999993	18.8000000000000007	17.	23.1000000000000014	10.9000000000000004	33.	32.7000000000000028	40.6000000000000014	8.19999999999999929	31.6000000000000014	21.1000000000000014	20.1000000000000014	17.3000000000000007	12.8000000000000007	11.5999999999999996	39.8999999999999986	40.2000000000000028	32.2999999999999972	42.3999999999999986	38.7999999999999972	16.	17.5	21.1000000000000014	22.1999999999999993	11.8000000000000007	15.9000000000000004	18.	31.6000000000000014	38.1000000000000014	46.7000000000000028	32.7000000000000028	27.6000000000000014	23.3000000000000007	23.1999999999999993	25.1000000000000014	26.1999999999999993	19.1999999999999993	16.8999999999999986	34.1000000000000014	23.3000000000000007	30.5
2	10.3000000000000007	34.7000000000000028	30.1000000000000014	31.5	25.1999999999999993	31.8999999999999986	0.	17.8999999999999986	19.1000000000000014	19.1000000000000014	23.6000000000000014	18.1999999999999993	23.	15.5999999999999996	6.70000000000000018	19.8999999999999986	27.6000000000000014	25.5	20.8999999999999986	26.6999999999999993	25.5	29.5	30.1000000000000014	17.8000000000000007	17.8999999999999986	8.69999999999999929	20.5	11.5999999999999996	27.1999999999999993	21.8000000000000007	21.1999999999999993	23.8999999999999986	32.2000000000000028	29.1000000000000014	26.3000000000000007	7.20000000000000018	21.8000000000000007	26.8000000000000007	25.5	13.9000000000000004	20.5	22.5	16.8999999999999986	18.6000000000000014	27.	24.1999999999999993	21.8000000000000007	25.3000000000000007	16.5
23	13.9000000000000004	36.2999999999999972	31.1999999999999993	33.2000000000000028	27.8999999999999986	34.8999999999999986	17.8999999999999986	0.	16.6999999999999993	16.6999999999999993	25.5	18.6000000000000014	25.8999999999999986	4.70000000000000018	13.5	5.79999999999999982	30.6000000000000014	28.6999999999999993	25.5	29.6000000000000014	27.3000000000000007	29.6999999999999993	31.8999999999999986	13.9000000000000004	16.	18.1999999999999993	9.40000000000000036	15.4000000000000004	27.6999999999999993	28.6999999999999993	28.1000000000000014	26.8999999999999986	35.5	26.6000000000000014	32.8999999999999986	13.4000000000000004	26.6999999999999993	18.6000000000000014	28.5	15.3000000000000007	19.6999999999999993	19.8000000000000007	20.1000000000000014	26.8999999999999986	27.	26.8000000000000007	19.6999999999999993	31.8999999999999986	22.
24a	22.1000000000000014	22.1000000000000014	20.8000000000000007	21.1999999999999993	16.1999999999999993	18.6999999999999993	19.1000000000000014	16.6999999999999993	0.	4.	10.8000000000000007	11.	14.8000000000000007	15.4000000000000004	17.8000000000000007	21.	14.3000000000000007	25.3000000000000007	14.3000000000000007	17.5	17.1999999999999993	15.5999999999999996	21.	25.3000000000000007	26.8000000000000007	21.5	24.	23.3999999999999986	14.0999999999999996	14.3000000000000007	13.9000000000000004	14.9000000000000004	20.	12.5	20.5	18.3999999999999986	26.	33.8999999999999986	24.1999999999999993	14.9000000000000004	9.80000000000000071	11.5	13.	20.	12.6999999999999993	11.5	26.1000000000000014	20.6999999999999993	19.3999999999999986
24b	22.1000000000000014	22.1000000000000014	21.3999999999999986	21.3000000000000007	16.6000000000000014	18.8000000000000007	19.1000000000000014	16.6999999999999993	4.	0.	10.1999999999999993	11.	14.8000000000000007	15.0999999999999996	17.8999999999999986	20.5	14.3000000000000007	25.3000000000000007	15.	17.6000000000000014	17.5	15.4000000000000004	21.3000000000000007	25.1000000000000014	26.6999999999999993	21.8999999999999986	23.8999999999999986	23.6999999999999993	14.0999999999999996	14.3000000000000007	13.9000000000000004	15.3000000000000007	20.	12.3000000000000007	20.5	18.3999999999999986	26.	33.8999999999999986	24.3000000000000007	14.5	9.80000000000000071	11.5	13.	19.6999999999999993	13.	11.5999999999999996	26.5	21.	19.3999999999999986
24c	25.6999999999999993	15.3000000000000007	10.5999999999999996	13.1999999999999993	8.59999999999999964	17.	23.6000000000000014	25.5	10.8000000000000007	10.1999999999999993	0.	13.9000000000000004	13.1999999999999993	24.1999999999999993	23.6999999999999993	28.1999999999999993	10.	26.1999999999999993	15.4000000000000004	13.3000000000000007	11.8000000000000007	7.59999999999999964	12.3000000000000007	26.8999999999999986	32.5	26.3000000000000007	29.6000000000000014	25.	6.	11.1999999999999993	9.	12.5999999999999996	11.1999999999999993	7.09999999999999964	12.3000000000000007	22.8999999999999986	28.8999999999999986	35.7000000000000028	26.1000000000000014	18.5	12.	12.1999999999999993	16.3000000000000007	18.1000000000000014	6.20000000000000018	6.90000000000000036	31.5	17.1000000000000014	20.8999999999999986
24d	20.6999999999999993	27.	23.1000000000000014	24.3000000000000007	19.	23.1000000000000014	18.1999999999999993	18.6000000000000014	11.	11.	13.9000000000000004	0.	21.3999999999999986	17.8999999999999986	17.1999999999999993	20.6000000000000014	18.8000000000000007	27.6999999999999993	18.6999999999999993	22.1999999999999993	23.3000000000000007	18.1999999999999993	23.6999999999999993	21.1999999999999993	23.8999999999999986	24.5	21.6999999999999993	19.3999999999999986	14.8000000000000007	16.3000000000000007	15.8000000000000007	22.3000000000000007	20.6999999999999993	15.0999999999999996	22.6999999999999993	16.3999999999999986	27.6999999999999993	31.3999999999999986	26.	9.30000000000000071	5.5	4.5	11.4000000000000004	23.3000000000000007	10.8000000000000007	9.69999999999999929	27.1999999999999993	25.6000000000000014	20.6999999999999993
25	27.3000000000000007	17.3000000000000007	15.5	17.8999999999999986	12.6999999999999993	10.9000000000000004	23.	25.8999999999999986	14.8000000000000007	14.8000000000000007	13.1999999999999993	21.3999999999999986	0.	24.	22.6000000000000014	29.8999999999999986	11.4000000000000004	19.	14.1999999999999993	16.1999999999999993	15.5999999999999996	15.5999999999999996	17.	32.3999999999999986	31.6000000000000014	26.	33.7999999999999972	26.6999999999999993	15.8000000000000007	16.5	15.4000000000000004	16.3000000000000007	19.6999999999999993	12.5	16.1999999999999993	23.6000000000000014	25.	36.2000000000000028	19.1999999999999993	23.3999999999999986	21.	20.6000000000000014	18.3999999999999986	19.3000000000000007	19.1000000000000014	19.3000000000000007	28.3000000000000007	18.3000000000000007	17.3999999999999986
29/30	14.4000000000000004	34.7999999999999972	32.	29.3999999999999986	26.3999999999999986	33.	15.5999999999999996	4.70000000000000018	15.4000000000000004	15.0999999999999996	24.1999999999999993	17.8999999999999986	24.	0.	12.5999999999999996	7.90000000000000036	29.1999999999999993	27.3999999999999986	25.8000000000000007	28.5	25.	29.	31.3000000000000007	15.8000000000000007	16.6000000000000014	18.1000000000000014	11.1999999999999993	14.5	26.	26.3999999999999986	25.8000000000000007	24.5	34.1000000000000014	25.8999999999999986	31.	13.	25.6999999999999993	19.6999999999999993	26.	14.4000000000000004	18.5	19.1000000000000014	17.	25.5	28.	24.3000000000000007	20.3000000000000007	29.3000000000000007	19.6999999999999993
3	7.5	35.2999999999999972	30.6000000000000014	31.1999999999999993	24.3999999999999986	32.7000000000000028	6.70000000000000018	13.5	17.8000000000000007	17.8999999999999986	23.6999999999999993	17.1999999999999993	22.6000000000000014	12.5999999999999996	0.	15.	26.1000000000000014	25.6999999999999993	18.	24.3000000000000007	22.8999999999999986	27.6999999999999993	31.	15.4000000000000004	14.1999999999999993	9.90000000000000036	15.5999999999999996	14.6999999999999993	26.	23.	22.	22.3999999999999986	38.2999999999999972	24.6000000000000014	26.6999999999999993	7.40000000000000036	23.1999999999999993	21.8999999999999986	25.8000000000000007	12.9000000000000004	16.3999999999999986	17.6000000000000014	14.1999999999999993	19.5	22.5	22.3000000000000007	20.6999999999999993	23.8000000000000007	16.3999999999999986
31	14.4000000000000004	42.3999999999999986	36.1000000000000014	40.1000000000000014	31.3999999999999986	40.6000000000000014	19.8999999999999986	5.79999999999999982	21.	20.5	28.1999999999999993	20.6000000000000014	29.8999999999999986	7.90000000000000036	15.	0.	33.	30.1999999999999993	28.	32.3999999999999986	30.6999999999999993	33.7000000000000028	38.	10.5	15.9000000000000004	22.3000000000000007	5.5	17.6000000000000014	32.5	33.7000000000000028	33.1000000000000014	30.8999999999999986	38.	30.6000000000000014	36.5	15.4000000000000004	28.5	17.1999999999999993	30.1999999999999993	17.8000000000000007	23.1000000000000014	22.8999999999999986	22.6000000000000014	30.1999999999999993	34.6000000000000014	28.6000000000000014	20.1999999999999993	34.1000000000000014	24.
32	31.6999999999999993	10.8000000000000007	7.09999999999999964	13.5999999999999996	8.69999999999999929	8.19999999999999929	27.6000000000000014	30.6000000000000014	14.3000000000000007	14.3000000000000007	10.	18.8000000000000007	11.4000000000000004	29.1999999999999993	26.1000000000000014	33.	0.	29.1000000000000014	15.3000000000000007	14.8000000000000007	14.9000000000000004	7.79999999999999982	8.59999999999999964	35.7000000000000028	36.1000000000000014	30.	35.6000000000000014	29.5	10.5999999999999996	17.8999999999999986	16.8999999999999986	17.	11.4000000000000004	10.9000000000000004	13.5999999999999996	27.6000000000000014	32.	42.1000000000000014	28.6000000000000014	24.3000000000000007	20.3999999999999986	20.	20.8000000000000007	20.5	16.1000000000000014	15.1999999999999993	33.6000000000000014	19.6000000000000014	23.6999999999999993
35/36	31.3999999999999986	35.1000000000000014	29.3000000000000007	33.7000000000000028	23.6999999999999993	31.6000000000000014	25.5	28.6999999999999993	25.3000000000000007	25.3000000000000007	26.1999999999999993	27.6999999999999993	19.	27.3999999999999986	25.6999999999999993	30.1999999999999993	29.1000000000000014	0.	19.8000000000000007	25.1999999999999993	22.6000000000000014	31.8000000000000007	31.1000000000000014	35.6000000000000014	37.2000000000000028	27.6000000000000014	32.7999999999999972	26.8999999999999986	29.	24.3000000000000007	24.1999999999999993	24.6999999999999993	31.1000000000000014	28.6999999999999993	25.3000000000000007	24.8999999999999986	17.6000000000000014	34.3999999999999986	7.09999999999999964	29.5	28.3999999999999986	29.8999999999999986	24.8999999999999986	23.1999999999999993	30.	29.5	19.3999999999999986	25.	13.1999999999999993
44	27.1000000000000014	23.1999999999999993	17.	13.8000000000000007	12.5	21.1000000000000014	20.8999999999999986	25.5	14.3000000000000007	15.	15.4000000000000004	18.6999999999999993	14.1999999999999993	25.8000000000000007	18.	28.	15.3000000000000007	19.8000000000000007	0.	10.4000000000000004	6.70000000000000018	16.3000000000000007	17.6000000000000014	30.5	27.1999999999999993	19.5	31.6999999999999993	24.3000000000000007	16.3999999999999986	8.69999999999999929	9.59999999999999964	9.09999999999999964	23.3000000000000007	13.1999999999999993	11.8000000000000007	18.	21.	33.7999999999999972	19.3000000000000007	20.8000000000000007	17.5	19.3000000000000007	15.1999999999999993	6.20000000000000018	20.8000000000000007	16.5	24.8000000000000007	9.09999999999999964	12.3000000000000007
45A	28.8999999999999986	19.	12.6999999999999993	9.40000000000000036	9.	20.1000000000000014	26.6999999999999993	29.6000000000000014	17.5	17.6000000000000014	13.3000000000000007	22.1999999999999993	16.1999999999999993	28.5	24.3000000000000007	32.3999999999999986	14.8000000000000007	25.1999999999999993	10.4000000000000004	0.	5.29999999999999982	13.9000000000000004	12.1999999999999993	34.1000000000000014	33.6000000000000014	24.8000000000000007	34.2999999999999972	26.6999999999999993	16.	10.0999999999999996	13.6999999999999993	11.1999999999999993	19.6999999999999993	10.8000000000000007	5.90000000000000036	24.5	27.8000000000000007	38.3999999999999986	25.3999999999999986	24.6000000000000014	21.3999999999999986	22.3999999999999986	20.5	12.4000000000000004	18.6000000000000014	18.8999999999999986	30.8000000000000007	11.	19.3000000000000007
45B	30.3000000000000007	19.	12.6999999999999993	8.69999999999999929	7.70000000000000018	17.3000000000000007	25.5	27.3000000000000007	17.1999999999999993	17.5	11.8000000000000007	23.3000000000000007	15.5999999999999996	25.	22.8999999999999986	30.6999999999999993	14.9000000000000004	22.6000000000000014	6.70000000000000018	5.29999999999999982	0.	14.8000000000000007	11.5999999999999996	33.2000000000000028	32.5	23.6999999999999993	33.2000000000000028	27.8999999999999986	15.	8.30000000000000071	11.6999999999999993	7.5	20.6999999999999993	11.6999999999999993	6.59999999999999964	22.8000000000000007	26.5	37.5	22.5	23.6999999999999993	20.3999999999999986	27.	19.3999999999999986	11.3000000000000007	17.8999999999999986	17.3000000000000007	30.6999999999999993	9.90000000000000036	18.
46d	31.8000000000000007	12.4000000000000004	11.6999999999999993	14.0999999999999996	9.19999999999999929	12.8000000000000007	29.5	29.6999999999999993	15.5999999999999996	15.4000000000000004	7.59999999999999964	18.1999999999999993	15.5999999999999996	29.	27.6999999999999993	33.7000000000000028	7.79999999999999982	31.8000000000000007	16.3000000000000007	13.9000000000000004	14.8000000000000007	0.	11.6999999999999993	36.3999999999999986	36.3999999999999986	30.3000000000000007	36.7999999999999972	30.5	6.	16.3999999999999986	15.4000000000000004	17.6000000000000014	6.20000000000000018	5.09999999999999964	14.5	27.8000000000000007	33.2999999999999972	41.5	30.3999999999999986	24.1000000000000014	16.3999999999999986	17.1000000000000014	21.3000000000000007	21.3999999999999986	9.90000000000000036	11.0999999999999996	35.2000000000000028	21.1999999999999993	24.8999999999999986
46v	34.7999999999999972	9.30000000000000071	4.09999999999999964	8.30000000000000071	7.79999999999999982	11.5999999999999996	30.1000000000000014	31.8999999999999986	21.	21.3000000000000007	12.3000000000000007	23.6999999999999993	17.	31.3000000000000007	31.	38.	8.59999999999999964	31.1000000000000014	17.6000000000000014	12.1999999999999993	11.5999999999999996	11.6999999999999993	0.	38.2000000000000028	37.2000000000000028	30.6000000000000014	38.7000000000000028	37.2000000000000028	16.6000000000000014	15.1999999999999993	20.	17.5	11.5999999999999996	16.6999999999999993	10.1999999999999993	29.6999999999999993	35.2000000000000028	45.1000000000000014	29.5	29.3000000000000007	24.1000000000000014	24.1999999999999993	24.1999999999999993	20.1000000000000014	20.	16.6000000000000014	36.6000000000000014	17.6999999999999993	31.6999999999999993
5	10.9000000000000004	43.5	38.1000000000000014	39.6000000000000014	33.7999999999999972	39.8999999999999986	17.8000000000000007	13.9000000000000004	25.3000000000000007	25.1000000000000014	26.8999999999999986	21.1999999999999993	32.3999999999999986	15.8000000000000007	15.4000000000000004	10.5	35.7000000000000028	35.6000000000000014	30.5	34.1000000000000014	33.2000000000000028	36.3999999999999986	38.2000000000000028	0.	22.5	20.8000000000000007	8.59999999999999964	21.8000000000000007	32.8999999999999986	31.3000000000000007	30.8000000000000007	31.6000000000000014	38.8999999999999986	33.1000000000000014	37.7000000000000028	18.3000000000000007	29.6999999999999993	29.8999999999999986	33.8999999999999986	17.6999999999999993	23.3999999999999986	23.1999999999999993	23.3999999999999986	33.1000000000000014	31.8000000000000007	29.1999999999999993	27.1000000000000014	34.7000000000000028	27.6000000000000014
7A	19.8999999999999986	45.2000000000000028	37.	36.3999999999999986	33.8999999999999986	40.2000000000000028	17.8999999999999986	16.	26.8000000000000007	26.6999999999999993	32.5	23.8999999999999986	31.6000000000000014	16.6000000000000014	14.1999999999999993	15.9000000000000004	36.1000000000000014	37.2000000000000028	27.1999999999999993	33.6000000000000014	32.5	36.3999999999999986	37.2000000000000028	22.5	0.	12.8000000000000007	18.1000000000000014	10.0999999999999996	35.3999999999999986	30.3999999999999986	30.6000000000000014	31.1999999999999993	40.	35.5	34.7999999999999972	10.8000000000000007	25.1000000000000014	11.4000000000000004	37.	23.	27.1000000000000014	28.1999999999999993	24.3999999999999986	29.1999999999999993	36.1000000000000014	35.2000000000000028	18.1000000000000014	32.2999999999999972	22.8000000000000007
7B	15.4000000000000004	38.1000000000000014	30.6999999999999993	29.3999999999999986	25.6000000000000014	32.2999999999999972	8.69999999999999929	18.1999999999999993	21.5	21.8999999999999986	26.3000000000000007	24.5	26.	18.1000000000000014	9.90000000000000036	22.3000000000000007	30.	27.6000000000000014	19.5	24.8000000000000007	23.6999999999999993	30.3000000000000007	30.6000000000000014	20.8000000000000007	12.8000000000000007	0.	21.3999999999999986	7.5	28.3000000000000007	22.6000000000000014	22.5	23.1000000000000014	33.5	27.6000000000000014	26.3999999999999986	5.70000000000000018	23.8000000000000007	20.8999999999999986	29.5	20.8999999999999986	22.8000000000000007	23.	17.3000000000000007	18.1000000000000014	30.3000000000000007	28.1000000000000014	22.3000000000000007	21.3999999999999986	18.
7m	15.	42.5	38.3999999999999986	38.2000000000000028	34.1000000000000014	42.3999999999999986	20.5	9.40000000000000036	24.	23.8999999999999986	29.6000000000000014	21.6999999999999993	33.7999999999999972	11.1999999999999993	15.5999999999999996	5.5	35.6000000000000014	32.7999999999999972	31.6999999999999993	34.2999999999999972	33.2000000000000028	36.7999999999999972	38.7000000000000028	8.59999999999999964	18.1000000000000014	21.3999999999999986	0.	16.6000000000000014	33.2000000000000028	32.2999999999999972	31.3999999999999986	33.5	37.5	33.6000000000000014	34.8999999999999986	16.8999999999999986	26.3000000000000007	21.1000000000000014	33.	17.6999999999999993	24.1000000000000014	24.8000000000000007	24.6999999999999993	32.5	31.3999999999999986	30.	22.8000000000000007	35.3999999999999986	25.8000000000000007
7op	14.9000000000000004	38.2999999999999972	36.7000000000000028	34.2000000000000028	29.3000000000000007	38.7999999999999972	11.5999999999999996	15.4000000000000004	23.3999999999999986	23.6999999999999993	25.	19.3999999999999986	26.6999999999999993	14.5	14.6999999999999993	17.6000000000000014	29.5	26.8999999999999986	24.3000000000000007	26.6999999999999993	27.8999999999999986	30.5	37.2000000000000028	21.8000000000000007	10.0999999999999996	7.5	16.6000000000000014	0.	28.6999999999999993	26.3000000000000007	25.	26.6000000000000014	41.3999999999999986	27.3999999999999986	32.5	4.79999999999999982	23.6000000000000014	17.6999999999999993	26.3000000000000007	18.5	20.6999999999999993	21.6000000000000014	17.3999999999999986	20.8000000000000007	28.	26.6999999999999993	19.	30.6000000000000014	19.1000000000000014
8B	28.6999999999999993	16.1999999999999993	14.5	16.1999999999999993	11.1999999999999993	16.	27.1999999999999993	27.6999999999999993	14.0999999999999996	14.0999999999999996	6.	14.8000000000000007	15.8000000000000007	26.	26.	32.5	10.5999999999999996	29.	16.3999999999999986	16.	15.	6.	16.6000000000000014	32.8999999999999986	35.3999999999999986	28.3000000000000007	33.2000000000000028	28.6999999999999993	0.	15.1999999999999993	12.0999999999999996	14.5	9.69999999999999929	5.	15.1999999999999993	26.3000000000000007	32.7999999999999972	40.2000000000000028	29.	20.8000000000000007	12.9000000000000004	12.1999999999999993	19.5	21.3000000000000007	8.59999999999999964	8.	37.2000000000000028	21.3000000000000007	26.8999999999999986
8l	26.5	23.6000000000000014	15.9000000000000004	16.1999999999999993	13.5	17.5	21.8000000000000007	28.6999999999999993	14.3000000000000007	14.3000000000000007	11.1999999999999993	16.3000000000000007	16.5	26.3999999999999986	23.	33.7000000000000028	17.8999999999999986	24.3000000000000007	8.69999999999999929	10.0999999999999996	8.30000000000000071	16.3999999999999986	15.1999999999999993	31.3000000000000007	30.3999999999999986	22.6000000000000014	32.2999999999999972	26.3000000000000007	15.1999999999999993	0.	6.09999999999999964	3.79999999999999982	16.6999999999999993	12.4000000000000004	9.30000000000000071	21.3000000000000007	27.8000000000000007	37.5	22.8999999999999986	20.6999999999999993	18.1000000000000014	17.	16.3000000000000007	14.4000000000000004	14.5	13.5	31.8999999999999986	16.	21.3000000000000007
8m	25.3000000000000007	22.8000000000000007	20.3999999999999986	17.	14.3000000000000007	21.1000000000000014	21.1999999999999993	28.1000000000000014	13.9000000000000004	13.9000000000000004	9.	15.8000000000000007	15.4000000000000004	25.8000000000000007	22.	33.1000000000000014	16.8999999999999986	24.1999999999999993	9.59999999999999964	13.6999999999999993	11.6999999999999993	15.4000000000000004	20.	30.8000000000000007	30.6000000000000014	22.5	31.3999999999999986	25.	12.0999999999999996	6.09999999999999964	0.	7.29999999999999982	17.8000000000000007	12.3000000000000007	13.0999999999999996	22.	26.1999999999999993	41.2999999999999972	22.3000000000000007	20.1999999999999993	13.9000000000000004	17.1999999999999993	15.5999999999999996	14.0999999999999996	15.3000000000000007	13.	30.3000000000000007	17.5	18.5
8r	28.6000000000000014	22.3000000000000007	16.6000000000000014	11.8000000000000007	12.3000000000000007	22.1999999999999993	23.8999999999999986	26.8999999999999986	14.9000000000000004	15.3000000000000007	12.5999999999999996	22.3000000000000007	16.3000000000000007	24.5	22.3999999999999986	30.8999999999999986	17.	24.6999999999999993	9.09999999999999964	11.1999999999999993	7.5	17.6000000000000014	17.5	31.6000000000000014	31.1999999999999993	23.1000000000000014	33.5	26.6000000000000014	14.5	3.79999999999999982	7.29999999999999982	0.	19.8000000000000007	14.5	8.09999999999999964	21.	27.1999999999999993	36.7999999999999972	24.6999999999999993	21.8000000000000007	19.5	23.3999999999999986	17.1999999999999993	13.9000000000000004	18.1999999999999993	17.1999999999999993	29.	14.4000000000000004	18.3999999999999986
9	36.2000000000000028	9.59999999999999964	8.59999999999999964	18.5	14.9000000000000004	11.8000000000000007	32.2000000000000028	35.5	20.	20.	11.1999999999999993	20.6999999999999993	19.6999999999999993	34.1000000000000014	38.2999999999999972	38.	11.4000000000000004	31.1000000000000014	23.3000000000000007	19.6999999999999993	20.6999999999999993	6.20000000000000018	11.5999999999999996	38.8999999999999986	40.	33.5	37.5	41.3999999999999986	9.69999999999999929	16.6999999999999993	17.8000000000000007	19.8000000000000007	0.	9.30000000000000071	18.3000000000000007	38.5	41.2000000000000028	44.5	31.1999999999999993	26.3999999999999986	19.	20.3000000000000007	24.6000000000000014	24.5	13.3000000000000007	13.	46.2000000000000028	25.6000000000000014	33.5
9/46d	28.6999999999999993	15.5999999999999996	14.8000000000000007	17.1999999999999993	11.9000000000000004	15.9000000000000004	29.1000000000000014	26.6000000000000014	12.5	12.3000000000000007	7.09999999999999964	15.0999999999999996	12.5	25.8999999999999986	24.6000000000000014	30.6000000000000014	10.9000000000000004	28.6999999999999993	13.1999999999999993	10.8000000000000007	11.6999999999999993	5.09999999999999964	16.6999999999999993	33.1000000000000014	35.5	27.6000000000000014	33.6000000000000014	27.3999999999999986	5.	12.4000000000000004	12.3000000000000007	14.5	9.30000000000000071	0.	14.9000000000000004	24.6999999999999993	30.1999999999999993	38.3999999999999986	27.3000000000000007	24.8000000000000007	14.5	14.	18.1999999999999993	18.3000000000000007	6.79999999999999982	10.5	32.1000000000000014	18.1000000000000014	21.8000000000000007
9/46v	32.6000000000000014	17.1999999999999993	10.1999999999999993	5.79999999999999982	7.90000000000000036	18.	26.3000000000000007	32.8999999999999986	20.5	20.5	12.3000000000000007	22.6999999999999993	16.1999999999999993	31.	26.6999999999999993	36.5	13.5999999999999996	25.3000000000000007	11.8000000000000007	5.90000000000000036	6.59999999999999964	14.5	10.1999999999999993	37.7000000000000028	34.7999999999999972	26.3999999999999986	34.8999999999999986	32.5	15.1999999999999993	9.30000000000000071	13.0999999999999996	8.09999999999999964	18.3000000000000007	14.9000000000000004	0.	28.1000000000000014	29.6999999999999993	45.7999999999999972	23.3000000000000007	25.8999999999999986	21.8999999999999986	25.1999999999999993	21.1000000000000014	16.6000000000000014	18.5	18.6999999999999993	33.5	13.3000000000000007	21.1999999999999993
AIP	10.5999999999999996	35.3999999999999986	30.1999999999999993	26.6000000000000014	25.5	31.6000000000000014	7.20000000000000018	13.4000000000000004	18.3999999999999986	18.3999999999999986	22.8999999999999986	16.3999999999999986	23.6000000000000014	13.	7.40000000000000036	15.4000000000000004	27.6000000000000014	24.8999999999999986	18.	24.5	22.8000000000000007	27.8000000000000007	29.6999999999999993	18.3000000000000007	10.8000000000000007	5.70000000000000018	16.8999999999999986	4.79999999999999982	26.3000000000000007	21.3000000000000007	22.	21.	38.5	24.6999999999999993	28.1000000000000014	0.	21.	19.1000000000000014	23.1999999999999993	15.4000000000000004	18.8999999999999986	19.1999999999999993	15.4000000000000004	18.8999999999999986	24.1999999999999993	25.1000000000000014	15.5	22.	18.6999999999999993
Core	26.6999999999999993	41.8999999999999986	33.7999999999999972	33.1000000000000014	28.6999999999999993	38.1000000000000014	21.8000000000000007	26.6999999999999993	26.	26.	28.8999999999999986	27.6999999999999993	25.	25.6999999999999993	23.1999999999999993	28.5	32.	17.6000000000000014	21.	27.8000000000000007	26.5	33.2999999999999972	35.2000000000000028	29.6999999999999993	25.1000000000000014	23.8000000000000007	26.3000000000000007	23.6000000000000014	32.7999999999999972	27.8000000000000007	26.1999999999999993	27.1999999999999993	41.2000000000000028	30.1999999999999993	29.6999999999999993	21.	0.	29.6999999999999993	17.1000000000000014	25.8000000000000007	27.3999999999999986	28.1999999999999993	24.	25.6000000000000014	33.2000000000000028	32.5	15.1999999999999993	29.	10.9000000000000004
DP	26.6999999999999993	52.3999999999999986	43.2999999999999972	45.7999999999999972	38.7000000000000028	46.7000000000000028	26.8000000000000007	18.6000000000000014	33.8999999999999986	33.8999999999999986	35.7000000000000028	31.3999999999999986	36.2000000000000028	19.6999999999999993	21.8999999999999986	17.1999999999999993	42.1000000000000014	34.3999999999999986	33.7999999999999972	38.3999999999999986	37.5	41.5	45.1000000000000014	29.8999999999999986	11.4000000000000004	20.8999999999999986	21.1000000000000014	17.6999999999999993	40.2000000000000028	37.5	41.2999999999999972	36.7999999999999972	44.5	38.3999999999999986	45.7999999999999972	19.1000000000000014	29.6999999999999993	0.	32.3999999999999986	26.6999999999999993	32.8999999999999986	35.6000000000000014	31.8000000000000007	34.2999999999999972	41.1000000000000014	38.6000000000000014	20.1999999999999993	38.1000000000000014	25.1999999999999993
Ento	29.	34.5	28.	33.7999999999999972	23.1999999999999993	32.7000000000000028	25.5	28.5	24.1999999999999993	24.3000000000000007	26.1000000000000014	26.	19.1999999999999993	26.	25.8000000000000007	30.1999999999999993	28.6000000000000014	7.09999999999999964	19.3000000000000007	25.3999999999999986	22.5	30.3999999999999986	29.5	33.8999999999999986	37.	29.5	33.	26.3000000000000007	29.	22.8999999999999986	22.3000000000000007	24.6999999999999993	31.1999999999999993	27.3000000000000007	23.3000000000000007	23.1999999999999993	17.1000000000000014	32.3999999999999986	0.	29.1999999999999993	27.6999999999999993	28.8999999999999986	23.8000000000000007	22.3999999999999986	30.6000000000000014	28.8000000000000007	19.1000000000000014	25.	12.9000000000000004
F1	14.5	32.2000000000000028	29.1999999999999993	28.6000000000000014	24.6999999999999993	27.6000000000000014	13.9000000000000004	15.3000000000000007	14.9000000000000004	14.5	18.5	9.30000000000000071	23.3999999999999986	14.4000000000000004	12.9000000000000004	17.8000000000000007	24.3000000000000007	29.5	20.8000000000000007	24.6000000000000014	23.6999999999999993	24.1000000000000014	29.3000000000000007	17.6999999999999993	23.	20.8999999999999986	17.6999999999999993	18.5	20.8000000000000007	20.6999999999999993	20.1999999999999993	21.8000000000000007	26.3999999999999986	24.8000000000000007	25.8999999999999986	15.4000000000000004	25.8000000000000007	26.6999999999999993	29.1999999999999993	0.	11.5	12.	11.5	23.8000000000000007	19.5	17.1000000000000014	24.8999999999999986	26.8000000000000007	21.1000000000000014
F2	20.6000000000000014	29.1000000000000014	26.6000000000000014	24.5	19.3000000000000007	23.3000000000000007	20.5	19.6999999999999993	9.80000000000000071	9.80000000000000071	12.	5.5	21.	18.5	16.3999999999999986	23.1000000000000014	20.3999999999999986	28.3999999999999986	17.5	21.3999999999999986	20.3999999999999986	16.3999999999999986	24.1000000000000014	23.3999999999999986	27.1000000000000014	22.8000000000000007	24.1000000000000014	20.6999999999999993	12.9000000000000004	18.1000000000000014	13.9000000000000004	19.5	19.	14.5	21.8999999999999986	18.8999999999999986	27.3999999999999986	32.8999999999999986	27.6999999999999993	11.5	0.	5.70000000000000018	10.8000000000000007	22.1999999999999993	12.	9.5	29.6999999999999993	25.6000000000000014	21.8000000000000007
F3	20.8000000000000007	29.	24.5	31.	19.3000000000000007	23.1999999999999993	22.5	19.8000000000000007	11.5	11.5	12.1999999999999993	4.5	20.6000000000000014	19.1000000000000014	17.6000000000000014	22.8999999999999986	20.	29.8999999999999986	19.3000000000000007	22.3999999999999986	27.	17.1000000000000014	24.1999999999999993	23.1999999999999993	28.1999999999999993	23.	24.8000000000000007	21.6000000000000014	12.1999999999999993	17.	17.1999999999999993	23.3999999999999986	20.3000000000000007	14.	25.1999999999999993	19.1999999999999993	28.1999999999999993	35.6000000000000014	28.8999999999999986	12.	5.70000000000000018	0.	13.3000000000000007	24.8999999999999986	9.69999999999999929	10.0999999999999996	28.6000000000000014	25.6000000000000014	23.6000000000000014
F4	19.8000000000000007	31.1999999999999993	24.8000000000000007	22.6999999999999993	19.	25.1000000000000014	16.8999999999999986	20.1000000000000014	13.	13.	16.3000000000000007	11.4000000000000004	18.3999999999999986	17.	14.1999999999999993	22.6000000000000014	20.8000000000000007	24.8999999999999986	15.1999999999999993	20.5	19.3999999999999986	21.3000000000000007	24.1999999999999993	23.3999999999999986	24.3999999999999986	17.3000000000000007	24.6999999999999993	17.3999999999999986	19.5	16.3000000000000007	15.5999999999999996	17.1999999999999993	24.6000000000000014	18.1999999999999993	21.1000000000000014	15.4000000000000004	24.	31.8000000000000007	23.8000000000000007	11.5	10.8000000000000007	13.3000000000000007	0.	18.6000000000000014	20.	17.1000000000000014	25.8999999999999986	20.1999999999999993	17.8000000000000007
F5	24.6999999999999993	28.6000000000000014	20.1999999999999993	16.1999999999999993	15.6999999999999993	26.1999999999999993	18.6000000000000014	26.8999999999999986	20.	19.6999999999999993	18.1000000000000014	23.3000000000000007	19.3000000000000007	25.5	19.5	30.1999999999999993	20.5	23.1999999999999993	6.20000000000000018	12.4000000000000004	11.3000000000000007	21.3999999999999986	20.1000000000000014	33.1000000000000014	29.1999999999999993	18.1000000000000014	32.5	20.8000000000000007	21.3000000000000007	14.4000000000000004	14.0999999999999996	13.9000000000000004	24.5	18.3000000000000007	16.6000000000000014	18.8999999999999986	25.6000000000000014	34.2999999999999972	22.3999999999999986	23.8000000000000007	22.1999999999999993	24.8999999999999986	18.6000000000000014	0.	23.5	20.8000000000000007	27.3999999999999986	7.79999999999999982	14.5999999999999996
F6	29.6999999999999993	20.1999999999999993	17.5	22.3000000000000007	15.9000000000000004	19.1999999999999993	27.	27.	12.6999999999999993	13.	6.20000000000000018	10.8000000000000007	19.1000000000000014	28.	22.5	34.6000000000000014	16.1000000000000014	30.	20.8000000000000007	18.6000000000000014	17.8999999999999986	9.90000000000000036	20.	31.8000000000000007	36.1000000000000014	30.3000000000000007	31.3999999999999986	28.	8.59999999999999964	14.5	15.3000000000000007	18.1999999999999993	13.3000000000000007	6.79999999999999982	18.5	24.1999999999999993	33.2000000000000028	41.1000000000000014	30.6000000000000014	19.5	12.	9.69999999999999929	20.	23.5	0.	4.70000000000000018	32.7000000000000028	23.3999999999999986	24.3999999999999986
F7	27.	20.5	16.1999999999999993	20.1999999999999993	15.1999999999999993	16.8999999999999986	24.1999999999999993	26.8000000000000007	11.5	11.5999999999999996	6.90000000000000036	9.69999999999999929	19.3000000000000007	24.3000000000000007	22.3000000000000007	28.6000000000000014	15.1999999999999993	29.5	16.5	18.8999999999999986	17.3000000000000007	11.0999999999999996	16.6000000000000014	29.1999999999999993	35.2000000000000028	28.1000000000000014	30.	26.6999999999999993	8.	13.5	13.	17.1999999999999993	13.	10.5	18.6999999999999993	25.1000000000000014	32.5	38.6000000000000014	28.8000000000000007	17.1000000000000014	9.5	10.0999999999999996	17.1000000000000014	20.8000000000000007	4.70000000000000018	0.	33.2999999999999972	21.8999999999999986	24.6000000000000014
FST	23.3000000000000007	46.	37.5	35.2000000000000028	31.8000000000000007	34.1000000000000014	21.8000000000000007	19.6999999999999993	26.1000000000000014	26.5	31.5	27.1999999999999993	28.3000000000000007	20.3000000000000007	20.6999999999999993	20.1999999999999993	33.6000000000000014	19.3999999999999986	24.8000000000000007	30.8000000000000007	30.6999999999999993	35.2000000000000028	36.6000000000000014	27.1000000000000014	18.1000000000000014	22.3000000000000007	22.8000000000000007	19.	37.2000000000000028	31.8999999999999986	30.3000000000000007	29.	46.2000000000000028	32.1000000000000014	33.5	15.5	15.1999999999999993	20.1999999999999993	19.1000000000000014	24.8999999999999986	29.6999999999999993	28.6000000000000014	25.8999999999999986	27.3999999999999986	32.7000000000000028	33.2999999999999972	0.	34.	14.9000000000000004
Gu	31.3000000000000007	21.5	18.	14.0999999999999996	13.4000000000000004	23.3000000000000007	25.3000000000000007	31.8999999999999986	20.6999999999999993	21.	17.1000000000000014	25.6000000000000014	18.3000000000000007	29.3000000000000007	23.8000000000000007	34.1000000000000014	19.6000000000000014	25.	9.09999999999999964	11.	9.90000000000000036	21.1999999999999993	17.6999999999999993	34.7000000000000028	32.2999999999999972	21.3999999999999986	35.3999999999999986	30.6000000000000014	21.3000000000000007	16.	17.5	14.4000000000000004	25.6000000000000014	18.1000000000000014	13.3000000000000007	22.	29.	38.1000000000000014	25.	26.8000000000000007	25.6000000000000014	25.6000000000000014	20.1999999999999993	7.79999999999999982	23.3999999999999986	21.8999999999999986	34.	0.	18.6999999999999993
Ins	22.6000000000000014	31.6999999999999993	27.6999999999999993	24.8000000000000007	20.3000000000000007	30.5	16.5	22.	19.3999999999999986	19.3999999999999986	20.8999999999999986	20.6999999999999993	17.3999999999999986	19.6999999999999993	16.3999999999999986	24.	23.6999999999999993	13.1999999999999993	12.3000000000000007	19.3000000000000007	18.	24.8999999999999986	31.6999999999999993	27.6000000000000014	22.8000000000000007	18.	25.8000000000000007	19.1000000000000014	26.8999999999999986	21.3000000000000007	18.5	18.3999999999999986	33.5	21.8000000000000007	21.1999999999999993	18.6999999999999993	10.9000000000000004	25.1999999999999993	12.9000000000000004	21.1000000000000014	21.8000000000000007	23.6000000000000014	17.8000000000000007	14.5999999999999996	24.3999999999999986	24.6000000000000014	14.9000000000000004	18.6999999999999993	0.
IPa	26.6999999999999993	38.2000000000000028	31.1999999999999993	29.3999999999999986	25.6000000000000014	33.8999999999999986	22.6999999999999993	23.	26.8000000000000007	26.8000000000000007	27.5	26.3000000000000007	23.6999999999999993	22.6999999999999993	22.3999999999999986	24.6999999999999993	30.1000000000000014	10.1999999999999993	20.8000000000000007	27.6999999999999993	24.3000000000000007	32.	31.8999999999999986	29.8999999999999986	23.6000000000000014	25.1000000000000014	27.8000000000000007	22.6000000000000014	32.2000000000000028	26.	24.3999999999999986	26.3000000000000007	32.	28.8999999999999986	26.8000000000000007	20.1000000000000014	14.5999999999999996	29.3000000000000007	10.9000000000000004	26.8000000000000007	28.6999999999999993	28.1000000000000014	21.8000000000000007	25.5	31.6999999999999993	29.	10.0999999999999996	24.6999999999999993	11.
LB	25.8999999999999986	44.8999999999999986	36.1000000000000014	33.5	30.8000000000000007	34.	24.	25.3999999999999986	27.8000000000000007	28.6000000000000014	31.3999999999999986	29.1000000000000014	26.5	24.6999999999999993	22.6000000000000014	27.1999999999999993	34.3999999999999986	21.3000000000000007	24.3999999999999986	29.3000000000000007	28.8999999999999986	34.3999999999999986	35.8999999999999986	30.8999999999999986	20.8000000000000007	23.6999999999999993	27.5	22.8000000000000007	35.1000000000000014	29.8999999999999986	28.3999999999999986	28.8000000000000007	42.3999999999999986	31.3000000000000007	31.3999999999999986	20.3999999999999986	5.5	31.	20.8999999999999986	27.3999999999999986	29.1000000000000014	29.5	24.8000000000000007	27.3000000000000007	33.2000000000000028	33.2999999999999972	23.8000000000000007	28.8999999999999986	14.5
LIP	18.	42.3999999999999986	37.3999999999999986	35.8999999999999986	32.3999999999999986	42.8999999999999986	16.1999999999999993	13.3000000000000007	24.5	24.3000000000000007	30.6000000000000014	27.	28.8000000000000007	14.5	14.3000000000000007	13.	35.5	29.5	25.8999999999999986	33.2000000000000028	32.7000000000000028	35.7000000000000028	37.8999999999999986	19.6999999999999993	6.29999999999999982	12.8000000000000007	14.	8.89000000000000057	33.7999999999999972	33.3999999999999986	32.5	31.5	40.8999999999999986	32.6000000000000014	36.2000000000000028	11.8200000000000003	24.8000000000000007	11.9000000000000004	29.1999999999999993	22.1999999999999993	24.6999999999999993	25.1999999999999993	22.5	27.8999999999999986	31.3999999999999986	31.8999999999999986	18.	31.6999999999999993	21.6999999999999993
MB	22.8000000000000007	35.8999999999999986	33.2999999999999972	30.3999999999999986	24.8999999999999986	34.7000000000000028	18.6999999999999993	21.8999999999999986	23.5	23.6000000000000014	26.3000000000000007	24.1000000000000014	22.1999999999999993	20.8999999999999986	19.3000000000000007	23.6000000000000014	30.	16.5	17.6000000000000014	26.	22.	30.5	35.3999999999999986	27.5	23.8000000000000007	21.6000000000000014	24.8999999999999986	19.1999999999999993	31.	24.5	23.1000000000000014	23.3000000000000007	38.	27.3999999999999986	25.8999999999999986	17.6000000000000014	5.20000000000000018	26.3000000000000007	15.6999999999999993	23.6000000000000014	25.	25.8999999999999986	19.8000000000000007	22.3000000000000007	28.8000000000000007	28.3000000000000007	12.4000000000000004	23.8000000000000007	9.
MIP	14.4000000000000004	44.	39.2000000000000028	40.6000000000000014	33.7999999999999972	37.7000000000000028	17.8000000000000007	12.5999999999999996	23.5	23.6000000000000014	31.1000000000000014	20.	29.3000000000000007	13.4000000000000004	13.5999999999999996	6.59999999999999964	36.5	33.1000000000000014	28.8999999999999986	35.2000000000000028	32.8999999999999986	34.6000000000000014	41.1000000000000014	5.	19.3999999999999986	19.3999999999999986	5.90000000000000036	18.1999999999999993	33.8999999999999986	34.5	33.2999999999999972	31.6999999999999993	41.1000000000000014	31.5	38.2999999999999972	17.3999999999999986	30.1999999999999993	20.6000000000000014	32.7000000000000028	17.5	24.1000000000000014	24.8000000000000007	24.3999999999999986	31.1999999999999993	31.6999999999999993	31.3999999999999986	24.	35.2000000000000028	25.5
MST	15.9000000000000004	43.5	36.7000000000000028	37.7999999999999972	31.5	36.2000000000000028	19.3999999999999986	14.4000000000000004	23.8999999999999986	23.8999999999999986	31.6999999999999993	22.3000000000000007	27.3999999999999986	14.5	14.9000000000000004	13.6999999999999993	32.3999999999999986	27.	25.6000000000000014	34.8999999999999986	33.7000000000000028	36.5	38.2000000000000028	23.6999999999999993	6.79999999999999982	12.6999999999999993	18.1000000000000014	7.90000000000000036	32.2000000000000028	38.5	32.5	29.8000000000000007	48.2999999999999972	33.3999999999999986	37.6000000000000014	9.69999999999999929	22.6000000000000014	13.8000000000000007	26.6000000000000014	25.1000000000000014	24.6999999999999993	25.3000000000000007	23.1999999999999993	29.5	32.7999999999999972	32.5	16.	28.6999999999999993	20.5
MT	23.	42.6000000000000014	38.2000000000000028	39.8999999999999986	35.1000000000000014	37.1000000000000014	20.5	17.	28.5	28.6999999999999993	32.5	26.5	29.8999999999999986	17.1999999999999993	17.6000000000000014	16.6000000000000014	36.6000000000000014	27.3000000000000007	28.6999999999999993	35.	33.7000000000000028	38.7000000000000028	39.2999999999999972	26.3999999999999986	18.8000000000000007	21.3000000000000007	18.3000000000000007	17.8000000000000007	36.6000000000000014	31.8000000000000007	31.6999999999999993	33.3999999999999986	40.2999999999999972	36.3999999999999986	35.6000000000000014	15.5999999999999996	20.1000000000000014	15.5999999999999996	26.	24.5	29.1000000000000014	30.1999999999999993	25.8999999999999986	31.3000000000000007	35.6000000000000014	34.7999999999999972	8.90000000000000036	34.7000000000000028	18.6999999999999993
OPAl	27.8000000000000007	17.3000000000000007	13.8000000000000007	15.3000000000000007	8.69999999999999929	12.3000000000000007	22.1000000000000014	26.1999999999999993	13.8000000000000007	14.	11.6999999999999993	19.	6.20000000000000018	21.6000000000000014	21.8000000000000007	29.1000000000000014	11.5999999999999996	18.6000000000000014	11.6999999999999993	11.9000000000000004	11.4000000000000004	13.9000000000000004	15.1999999999999993	31.8999999999999986	31.6999999999999993	23.6000000000000014	32.2999999999999972	26.3000000000000007	15.	15.5999999999999996	14.5	14.0999999999999996	18.8999999999999986	10.8000000000000007	13.9000000000000004	21.6999999999999993	23.3000000000000007	35.6000000000000014	17.5	22.6000000000000014	19.6000000000000014	20.3999999999999986	19.3000000000000007	14.6999999999999993	18.8999999999999986	17.	25.	15.4000000000000004	15.6999999999999993
OPro	27.3999999999999986	20.8000000000000007	16.6999999999999993	14.1999999999999993	18.3999999999999986	20.6000000000000014	20.1999999999999993	30.1999999999999993	19.8999999999999986	19.8999999999999986	13.1999999999999993	22.	13.0999999999999996	28.1999999999999993	23.8000000000000007	33.8999999999999986	14.5	19.1999999999999993	9.69999999999999929	10.	8.69999999999999929	17.8999999999999986	17.	34.2999999999999972	33.3999999999999986	22.8999999999999986	34.	27.1000000000000014	21.3000000000000007	12.6999999999999993	14.9000000000000004	12.4000000000000004	22.1000000000000014	14.8000000000000007	12.6999999999999993	24.1999999999999993	19.5	38.8999999999999986	18.1999999999999993	24.5	22.3000000000000007	23.8999999999999986	19.8000000000000007	10.9000000000000004	20.5	21.3000000000000007	25.6999999999999993	9.30000000000000071	13.4000000000000004
PBc	25.8000000000000007	47.2999999999999972	40.	37.2000000000000028	31.8999999999999986	42.2000000000000028	23.8999999999999986	24.3999999999999986	34.7999999999999972	34.6000000000000014	32.1000000000000014	28.8999999999999986	32.1000000000000014	23.6000000000000014	21.3999999999999986	25.8000000000000007	37.2000000000000028	23.	25.1999999999999993	32.5	29.1000000000000014	37.1000000000000014	41.6000000000000014	28.5	19.1000000000000014	22.1999999999999993	26.1000000000000014	21.3000000000000007	38.2000000000000028	33.	31.8999999999999986	32.1000000000000014	44.6000000000000014	34.	35.1000000000000014	21.	7.09999999999999964	25.5	23.6999999999999993	27.1000000000000014	29.8000000000000007	30.1999999999999993	26.6999999999999993	29.1000000000000014	38.5	34.7000000000000028	20.	31.1000000000000014	15.5
PBr	30.6000000000000014	38.1000000000000014	32.2999999999999972	31.1999999999999993	25.8000000000000007	32.3999999999999986	27.5	30.1000000000000014	28.1000000000000014	28.3999999999999986	30.	27.1000000000000014	23.8000000000000007	29.5	26.5	32.7000000000000028	31.3000000000000007	15.8000000000000007	21.5	25.8000000000000007	24.3000000000000007	33.8999999999999986	33.7000000000000028	39.8999999999999986	28.1000000000000014	29.3999999999999986	34.3999999999999986	29.1000000000000014	32.2999999999999972	26.1000000000000014	26.1999999999999993	26.	35.2999999999999972	33.8999999999999986	30.1000000000000014	28.	6.29999999999999982	36.5	17.1999999999999993	30.	31.	32.2000000000000028	27.5	23.8000000000000007	33.8999999999999986	32.5	19.5	23.5	12.5
PGa	20.1000000000000014	38.8999999999999986	31.1999999999999993	28.	24.8000000000000007	29.6000000000000014	17.	18.1000000000000014	21.6999999999999993	22.6999999999999993	25.	22.6999999999999993	21.3999999999999986	17.5	17.	20.3999999999999986	28.3999999999999986	12.9000000000000004	18.8000000000000007	23.8999999999999986	22.1999999999999993	28.	30.6999999999999993	24.8000000000000007	21.6999999999999993	20.	21.5	16.3999999999999986	28.6999999999999993	23.3000000000000007	21.6999999999999993	23.6000000000000014	38.2999999999999972	24.8999999999999986	25.1999999999999993	15.5	10.9000000000000004	23.3000000000000007	12.4000000000000004	20.8999999999999986	23.	23.8999999999999986	15.5999999999999996	21.1999999999999993	28.8000000000000007	26.6999999999999993	11.1999999999999993	23.1999999999999993	9.09999999999999964
Pi	25.5	29.1999999999999993	25.6000000000000014	21.6000000000000014	18.8999999999999986	26.6999999999999993	20.6999999999999993	27.5	20.	20.8000000000000007	21.8000000000000007	23.3999999999999986	16.8999999999999986	23.3000000000000007	22.	26.8999999999999986	22.3999999999999986	10.5999999999999996	8.30000000000000071	19.6000000000000014	15.5	26.1000000000000014	23.6000000000000014	31.5	28.3999999999999986	24.3000000000000007	28.8000000000000007	23.6000000000000014	24.1999999999999993	18.3000000000000007	18.3000000000000007	18.8999999999999986	29.3999999999999986	25.3000000000000007	22.3000000000000007	22.1000000000000014	13.8000000000000007	32.8999999999999986	12.	23.8000000000000007	25.1000000000000014	24.1999999999999993	17.3999999999999986	17.3000000000000007	26.1000000000000014	25.	18.3999999999999986	13.6999999999999993	6.79999999999999982
PIP	22.3999999999999986	49.8999999999999986	43.6000000000000014	43.5	38.3999999999999986	45.2999999999999972	22.8000000000000007	18.6000000000000014	29.3999999999999986	29.5	34.6000000000000014	29.8000000000000007	36.7000000000000028	19.3999999999999986	20.1000000000000014	17.3000000000000007	39.3999999999999986	33.5	33.2999999999999972	36.6000000000000014	36.7999999999999972	39.3999999999999986	42.6000000000000014	19.6999999999999993	9.19999999999999929	19.1000000000000014	17.	15.1999999999999993	37.7000000000000028	40.	38.7999999999999972	36.2000000000000028	45.5	36.2999999999999972	43.2999999999999972	19.8999999999999986	33.1000000000000014	5.90000000000000036	32.2999999999999972	23.8000000000000007	30.8999999999999986	30.8000000000000007	30.1000000000000014	33.1000000000000014	38.6000000000000014	36.3999999999999986	22.6999999999999993	37.5	27.1000000000000014
Pir	28.6999999999999993	26.1000000000000014	19.6999999999999993	17.6999999999999993	12.8000000000000007	22.3999999999999986	20.6999999999999993	26.8999999999999986	18.8000000000000007	19.1000000000000014	18.1999999999999993	22.6999999999999993	15.3000000000000007	28.	21.1000000000000014	30.3999999999999986	19.	15.4000000000000004	13.6999999999999993	12.	10.5	16.8999999999999986	18.8999999999999986	34.8999999999999986	31.3999999999999986	21.	31.8000000000000007	25.5	19.6000000000000014	14.6999999999999993	15.5	15.1999999999999993	25.	13.8000000000000007	14.3000000000000007	20.6000000000000014	20.3999999999999986	36.	16.6000000000000014	24.3999999999999986	22.1000000000000014	23.6000000000000014	18.3999999999999986	13.8000000000000007	23.1999999999999993	21.6999999999999993	25.1000000000000014	8.90000000000000036	10.9000000000000004
ProM	26.1999999999999993	27.6999999999999993	19.6999999999999993	17.	14.1999999999999993	26.3999999999999986	23.1000000000000014	31.1999999999999993	20.8000000000000007	20.8999999999999986	20.1999999999999993	23.	19.8999999999999986	28.5	22.3999999999999986	33.	21.5	24.6999999999999993	7.5	12.8000000000000007	11.8000000000000007	23.6999999999999993	19.5	34.7999999999999972	31.3000000000000007	19.8000000000000007	35.2000000000000028	24.3999999999999986	21.6000000000000014	14.6999999999999993	16.5	14.	26.3000000000000007	23.5	14.5999999999999996	24.1999999999999993	26.1999999999999993	36.2999999999999972	26.6999999999999993	26.8000000000000007	23.6999999999999993	24.6000000000000014	20.3000000000000007	5.79999999999999982	24.6000000000000014	21.6999999999999993	28.6999999999999993	6.59999999999999964	16.5
ProSt	19.	44.6000000000000014	38.6000000000000014	38.2000000000000028	32.8999999999999986	41.6000000000000014	22.1000000000000014	12.5	27.1999999999999993	27.8000000000000007	32.8999999999999986	26.6000000000000014	29.3999999999999986	11.9000000000000004	17.8000000000000007	11.6999999999999993	35.2000000000000028	26.3000000000000007	28.6000000000000014	33.8999999999999986	31.6000000000000014	36.2000000000000028	40.7000000000000028	18.5	14.4000000000000004	22.1999999999999993	13.5	15.9000000000000004	34.8999999999999986	31.6999999999999993	30.8999999999999986	31.1999999999999993	46.8999999999999986	33.1000000000000014	36.6000000000000014	16.6999999999999993	24.6999999999999993	17.1999999999999993	24.8999999999999986	22.1000000000000014	27.5	29.6000000000000014	25.	31.6999999999999993	32.	33.	12.3000000000000007	33.1000000000000014	21.
SII	18.1000000000000014	30.	29.8999999999999986	25.	21.3999999999999986	32.	9.09999999999999964	21.5	19.1999999999999993	19.3000000000000007	22.	18.3000000000000007	21.8000000000000007	19.8000000000000007	12.6999999999999993	23.6999999999999993	23.3000000000000007	23.8999999999999986	15.1999999999999993	22.8999999999999986	19.	25.3999999999999986	33.2999999999999972	23.8999999999999986	22.6999999999999993	9.59999999999999964	23.8999999999999986	13.0999999999999996	27.1999999999999993	18.3000000000000007	16.6999999999999993	18.8000000000000007	32.6000000000000014	22.3000000000000007	21.3000000000000007	10.0999999999999996	20.8999999999999986	26.1000000000000014	22.8999999999999986	17.1999999999999993	19.1999999999999993	20.	13.3000000000000007	11.5	24.3000000000000007	24.	22.3000000000000007	16.1999999999999993	15.5999999999999996
STPc	20.3999999999999986	41.7999999999999972	36.8999999999999986	31.6000000000000014	31.3999999999999986	35.7000000000000028	22.	17.8999999999999986	26.1000000000000014	26.6999999999999993	32.5	25.6000000000000014	27.6999999999999993	19.	17.1999999999999993	17.1999999999999993	34.7000000000000028	25.5	26.1999999999999993	31.1999999999999993	30.3000000000000007	35.2999999999999972	36.2999999999999972	24.5	10.1999999999999993	18.3000000000000007	19.1000000000000014	14.8000000000000007	34.5	28.8000000000000007	28.8999999999999986	29.6999999999999993	38.3999999999999986	34.3999999999999986	32.8999999999999986	17.1999999999999993	13.5	15.1999999999999993	24.6000000000000014	23.8000000000000007	27.5	29.1000000000000014	24.8999999999999986	28.8999999999999986	35.3999999999999986	24.1000000000000014	12.1999999999999993	30.8999999999999986	20.3999999999999986
STPi	26.	37.6000000000000014	31.6999999999999993	29.6000000000000014	25.6000000000000014	34.7000000000000028	20.1000000000000014	23.3999999999999986	24.1999999999999993	24.1999999999999993	28.8000000000000007	25.8000000000000007	22.3999999999999986	22.5	18.6000000000000014	24.8999999999999986	30.8000000000000007	21.3999999999999986	22.8999999999999986	27.	26.3999999999999986	33.1000000000000014	31.6999999999999993	29.3999999999999986	21.	23.6999999999999993	26.	21.	31.3999999999999986	23.8999999999999986	23.6000000000000014	24.8000000000000007	36.7000000000000028	32.3999999999999986	28.	20.3000000000000007	3.20000000000000018	26.6000000000000014	22.1999999999999993	24.3000000000000007	26.1999999999999993	27.3999999999999986	21.6999999999999993	24.5	33.7999999999999972	29.6999999999999993	13.9000000000000004	29.6000000000000014	10.6999999999999993
STPr	30.3000000000000007	35.3999999999999986	26.6000000000000014	25.	22.	31.3999999999999986	25.3999999999999986	27.	25.3999999999999986	25.3999999999999986	23.6999999999999993	26.1999999999999993	20.	27.1000000000000014	25.1999999999999993	31.8000000000000007	27.6000000000000014	12.8000000000000007	16.8999999999999986	21.1000000000000014	19.5	32.7999999999999972	26.5	36.2000000000000028	29.	23.8999999999999986	31.6000000000000014	29.1999999999999993	30.8000000000000007	21.3999999999999986	20.5	23.1999999999999993	37.3999999999999986	32.8999999999999986	22.6999999999999993	23.6999999999999993	11.3000000000000007	33.8999999999999986	14.3000000000000007	26.6999999999999993	26.8000000000000007	29.	22.6999999999999993	20.5	30.3000000000000007	27.1999999999999993	19.5	18.8999999999999986	10.0999999999999996
Sub	32.2000000000000028	45.8999999999999986	40.7000000000000028	40.1000000000000014	33.8999999999999986	43.	29.3000000000000007	29.8000000000000007	32.	31.8000000000000007	34.2000000000000028	34.5	31.1000000000000014	29.8999999999999986	29.3999999999999986	33.6000000000000014	39.3999999999999986	17.6999999999999993	26.8999999999999986	33.6000000000000014	30.	39.3999999999999986	42.5	35.1000000000000014	29.8000000000000007	29.3999999999999986	32.	26.6999999999999993	40.8999999999999986	34.2000000000000028	32.7000000000000028	32.	44.7999999999999972	36.2999999999999972	35.7999999999999972	25.8000000000000007	21.1999999999999993	34.5	19.8999999999999986	32.8999999999999986	34.7999999999999972	36.2999999999999972	31.3000000000000007	32.2000000000000028	37.7999999999999972	38.2000000000000028	11.8000000000000007	32.8999999999999986	18.3000000000000007
TEad	33.7999999999999972	38.2999999999999972	32.8999999999999986	33.1000000000000014	27.	35.8999999999999986	30.1999999999999993	33.2000000000000028	29.1999999999999993	29.3000000000000007	28.6999999999999993	32.6000000000000014	23.6999999999999993	32.3999999999999986	28.8999999999999986	34.5	33.1000000000000014	10.4000000000000004	22.	27.8000000000000007	25.6000000000000014	34.2999999999999972	32.3999999999999986	37.2999999999999972	35.7000000000000028	29.6999999999999993	34.1000000000000014	28.8999999999999986	34.2999999999999972	29.3000000000000007	29.	36.6000000000000014	35.8999999999999986	31.1999999999999993	30.1999999999999993	28.6999999999999993	20.1999999999999993	36.2000000000000028	13.0999999999999996	32.7000000000000028	33.7999999999999972	33.7000000000000028	29.8000000000000007	25.6999999999999993	33.6000000000000014	34.2000000000000028	17.3000000000000007	26.8000000000000007	17.3999999999999986
TEa/m a	33.2999999999999972	37.7000000000000028	33.	32.1000000000000014	27.3000000000000007	32.7999999999999972	31.6000000000000014	31.5	28.1000000000000014	28.8000000000000007	28.1000000000000014	31.3999999999999986	22.8999999999999986	29.6999999999999993	27.6000000000000014	32.8999999999999986	32.3999999999999986	9.80000000000000071	22.1999999999999993	27.	27.	34.1000000000000014	32.8999999999999986	37.2000000000000028	34.7999999999999972	29.6000000000000014	33.7999999999999972	30.1999999999999993	32.1000000000000014	28.	27.3999999999999986	27.8999999999999986	33.3999999999999986	31.	29.1000000000000014	29.5	15.4000000000000004	37.1000000000000014	10.5	30.3000000000000007	31.1000000000000014	31.8000000000000007	26.8000000000000007	23.8999999999999986	34.2000000000000028	33.2000000000000028	17.8999999999999986	28.6000000000000014	14.0999999999999996
TEa/m p	29.6000000000000014	43.3999999999999986	36.5	35.7000000000000028	31.5	36.2000000000000028	26.	26.1999999999999993	30.1000000000000014	30.8000000000000007	31.6999999999999993	30.8999999999999986	26.5	25.3999999999999986	24.6999999999999993	27.1000000000000014	37.1000000000000014	15.	25.8999999999999986	31.6000000000000014	30.6999999999999993	35.8999999999999986	36.2999999999999972	33.7999999999999972	29.1000000000000014	27.8999999999999986	30.6999999999999993	24.8000000000000007	35.5	30.6999999999999993	30.1999999999999993	31.1999999999999993	42.7999999999999972	32.7999999999999972	32.3999999999999986	23.1000000000000014	16.8999999999999986	32.1000000000000014	17.5	29.3000000000000007	31.1000000000000014	32.1000000000000014	28.1999999999999993	28.5	37.2000000000000028	34.6000000000000014	11.5	32.	16.8000000000000007
TEav	31.1000000000000014	34.8999999999999986	28.1000000000000014	26.5	22.8000000000000007	28.3000000000000007	28.8999999999999986	29.3999999999999986	24.8000000000000007	25.6000000000000014	26.1000000000000014	28.6999999999999993	20.5	28.1999999999999993	27.3000000000000007	31.	28.3000000000000007	8.90000000000000036	17.8000000000000007	24.8999999999999986	21.6999999999999993	31.1999999999999993	28.3999999999999986	34.7000000000000028	32.1000000000000014	27.8999999999999986	32.3999999999999986	26.8999999999999986	29.	24.3000000000000007	24.3000000000000007	24.1000000000000014	32.3999999999999986	28.1000000000000014	25.5	26.3999999999999986	14.5	34.8999999999999986	7.70000000000000018	30.1000000000000014	28.5	30.3000000000000007	24.8999999999999986	21.3999999999999986	30.8000000000000007	29.6999999999999993	17.5	23.6000000000000014	12.0999999999999996
Temp.Pole	34.2000000000000028	35.2000000000000028	28.3000000000000007	28.8999999999999986	23.3999999999999986	36.	31.	32.	26.	26.1999999999999993	23.8000000000000007	30.8999999999999986	20.6000000000000014	30.3999999999999986	28.6999999999999993	34.7000000000000028	31.1999999999999993	17.3999999999999986	17.1000000000000014	25.5	22.	27.3000000000000007	28.	38.2000000000000028	34.5	29.8999999999999986	37.8999999999999986	29.6000000000000014	35.	22.3000000000000007	23.8000000000000007	24.1999999999999993	34.6000000000000014	24.1999999999999993	23.5	26.6999999999999993	21.6000000000000014	41.8999999999999986	17.6999999999999993	37.2000000000000028	32.8999999999999986	32.2000000000000028	27.	19.8999999999999986	29.8000000000000007	29.6000000000000014	26.6999999999999993	25.1999999999999993	14.4000000000000004
TEO	26.8999999999999986	44.3999999999999986	41.2000000000000028	39.6000000000000014	35.2999999999999972	40.8999999999999986	25.8999999999999986	23.3999999999999986	20.8000000000000007	31.1999999999999993	36.1000000000000014	31.6000000000000014	31.1999999999999993	24.6000000000000014	24.	23.8000000000000007	38.2999999999999972	22.6999999999999993	28.3999999999999986	34.6000000000000014	33.7000000000000028	40.1000000000000014	40.	30.3999999999999986	24.6000000000000014	28.6999999999999993	25.6000000000000014	21.6000000000000014	38.	32.2999999999999972	32.6000000000000014	33.7999999999999972	42.7000000000000028	38.8999999999999986	36.5	22.8000000000000007	21.1000000000000014	21.3000000000000007	24.1999999999999993	29.8999999999999986	33.6000000000000014	34.2999999999999972	29.3000000000000007	31.3999999999999986	40.	37.8999999999999986	7.20000000000000018	34.1000000000000014	20.3000000000000007
TEOm	29.3999999999999986	52.6000000000000014	42.1000000000000014	39.2000000000000028	34.	44.2999999999999972	27.8999999999999986	27.8000000000000007	32.5	32.7000000000000028	36.7999999999999972	35.2000000000000028	33.2999999999999972	28.5	27.8000000000000007	26.8999999999999986	41.8999999999999986	21.5	28.1999999999999993	38.2000000000000028	32.7999999999999972	40.8999999999999986	44.2000000000000028	35.3999999999999986	27.3999999999999986	29.5	29.	25.	43.2999999999999972	38.5	37.1000000000000014	33.1000000000000014	48.2000000000000028	37.7999999999999972	39.7999999999999972	23.8999999999999986	23.	20.6999999999999993	21.8000000000000007	30.6000000000000014	35.	36.	33.1000000000000014	32.6000000000000014	39.	39.	9.19999999999999929	33.6000000000000014	18.6999999999999993
TEpd	29.8000000000000007	41.7000000000000028	37.7999999999999972	35.7999999999999972	33.6000000000000014	37.	24.8000000000000007	26.3999999999999986	30.1999999999999993	30.1999999999999993	32.7000000000000028	30.1999999999999993	27.3999999999999986	26.3000000000000007	23.1999999999999993	27.5	34.8999999999999986	18.3999999999999986	26.5	31.5	30.5	38.	37.3999999999999986	31.8000000000000007	28.3000000000000007	26.8000000000000007	29.6999999999999993	25.	36.6000000000000014	31.	31.5	32.	42.	38.2000000000000028	33.2000000000000028	23.	18.8000000000000007	28.8000000000000007	19.3000000000000007	28.8000000000000007	31.8000000000000007	33.	28.1999999999999993	28.6999999999999993	37.7999999999999972	35.1000000000000014	12.5	33.8999999999999986	14.9000000000000004
TEpv	26.3999999999999986	44.1000000000000014	37.3999999999999986	35.2999999999999972	31.6999999999999993	36.5	23.1999999999999993	24.	28.	28.1999999999999993	32.6000000000000014	28.8999999999999986	27.1999999999999993	23.1000000000000014	23.8999999999999986	24.8999999999999986	36.2000000000000028	15.9000000000000004	26.	32.7000000000000028	30.8000000000000007	36.5	36.6000000000000014	30.8000000000000007	27.1999999999999993	26.5	28.3999999999999986	23.1999999999999993	35.5	29.5	28.6000000000000014	30.5	41.7999999999999972	33.3999999999999986	32.6000000000000014	21.1000000000000014	17.	31.1999999999999993	14.9000000000000004	26.3999999999999986	29.6000000000000014	30.3000000000000007	26.8000000000000007	27.	35.2999999999999972	33.2000000000000028	8.	32.2000000000000028	17.5
TH/TF	30.3999999999999986	48.6000000000000014	37.7999999999999972	37.2999999999999972	32.7999999999999972	44.5	27.3999999999999986	26.6000000000000014	32.6000000000000014	32.6000000000000014	35.2000000000000028	31.8999999999999986	32.2000000000000028	26.	24.8999999999999986	27.	38.7999999999999972	19.5	26.6999999999999993	33.7000000000000028	32.6000000000000014	39.2000000000000028	37.8999999999999986	33.2000000000000028	27.8999999999999986	28.6999999999999993	30.	25.6999999999999993	41.8999999999999986	35.7000000000000028	34.2000000000000028	33.5	46.2000000000000028	36.1000000000000014	37.7000000000000028	24.1999999999999993	21.1999999999999993	33.1000000000000014	20.6000000000000014	30.8000000000000007	34.6000000000000014	33.2999999999999972	29.3000000000000007	31.	36.8999999999999986	36.7000000000000028	8.59999999999999964	33.2000000000000028	19.3000000000000007
TPt	17.3999999999999986	44.3999999999999986	38.6000000000000014	39.2000000000000028	34.2999999999999972	40.2000000000000028	16.6000000000000014	16.5	28.1999999999999993	28.3000000000000007	31.1999999999999993	25.3000000000000007	27.6999999999999993	16.	15.1999999999999993	17.8999999999999986	35.7999999999999972	28.	27.3000000000000007	35.	31.8999999999999986	36.5	38.7000000000000028	24.3000000000000007	6.29999999999999982	11.8000000000000007	18.1000000000000014	12.0999999999999996	33.7000000000000028	33.2999999999999972	30.3000000000000007	30.8999999999999986	48.2999999999999972	33.3999999999999986	37.6000000000000014	10.8000000000000007	27.8000000000000007	13.4000000000000004	27.1000000000000014	24.6999999999999993	26.8999999999999986	27.8999999999999986	23.6000000000000014	28.5	33.7999999999999972	32.7000000000000028	19.1999999999999993	34.6000000000000014	20.8999999999999986
V1	32.7000000000000028	58.2000000000000028	52.3999999999999986	51.2999999999999972	48.2999999999999972	56.3999999999999986	39.7999999999999972	25.1999999999999993	43.7999999999999972	43.7999999999999972	44.2000000000000028	45.7999999999999972	44.	26.6999999999999993	29.6999999999999993	30.	52.2999999999999972	40.	42.1000000000000014	49.	48.	54.5	54.2999999999999972	34.2000000000000028	25.5	32.	26.1999999999999993	29.	51.6000000000000014	45.6000000000000014	45.6000000000000014	46.3999999999999986	55.7000000000000028	53.2000000000000028	50.7999999999999972	28.8999999999999986	30.3000000000000007	16.5	41.7000000000000028	42.	46.3999999999999986	47.5	42.7000000000000028	43.1000000000000014	54.2999999999999972	45.7999999999999972	16.6999999999999993	49.7999999999999972	31.1000000000000014
V2	31.8000000000000007	53.7999999999999972	48.1000000000000014	46.6000000000000014	44.2000000000000028	46.7999999999999972	31.6000000000000014	26.6000000000000014	39.3999999999999986	39.2999999999999972	41.1000000000000014	36.8999999999999986	37.5	27.1999999999999993	30.6999999999999993	26.8000000000000007	46.6000000000000014	30.	38.2999999999999972	42.3999999999999986	41.5	46.7999999999999972	47.7999999999999972	33.7000000000000028	24.5	33.7999999999999972	28.	26.6999999999999993	46.2000000000000028	40.2000000000000028	40.2999999999999972	41.2999999999999972	51.7000000000000028	46.8999999999999986	45.6000000000000014	28.3000000000000007	27.1000000000000014	21.6000000000000014	29.5	34.5	39.2999999999999972	40.2000000000000028	37.1000000000000014	38.6000000000000014	45.3999999999999986	44.1000000000000014	16.1999999999999993	42.2000000000000028	29.6999999999999993
V3	30.3000000000000007	50.7999999999999972	46.3999999999999986	43.7000000000000028	40.2000000000000028	47.5	29.8999999999999986	25.1000000000000014	34.2999999999999972	34.3999999999999986	43.3999999999999986	33.2000000000000028	35.6000000000000014	26.	25.	24.3000000000000007	42.6000000000000014	29.3000000000000007	32.3999999999999986	40.7000000000000028	37.7999999999999972	44.	49.7000000000000028	32.5	23.6000000000000014	29.8000000000000007	26.8999999999999986	22.3000000000000007	41.8999999999999986	41.1000000000000014	41.3999999999999986	40.7999999999999972	50.7000000000000028	46.2999999999999972	46.5	24.3000000000000007	28.6000000000000014	18.1000000000000014	29.	35.3999999999999986	35.7000000000000028	36.5	35.2999999999999972	40.3999999999999986	40.6000000000000014	41.5	11.	40.	24.3000000000000007
V3A	24.8000000000000007	52.3999999999999986	44.2999999999999972	46.7000000000000028	40.1000000000000014	45.7999999999999972	26.8000000000000007	19.1999999999999993	32.7999999999999972	32.7999999999999972	38.2999999999999972	31.6000000000000014	35.	19.3000000000000007	23.6000000000000014	18.3999999999999986	41.6000000000000014	35.2000000000000028	35.2999999999999972	39.	39.8999999999999986	42.5	44.6000000000000014	21.1000000000000014	15.4000000000000004	20.	20.	18.6000000000000014	40.2999999999999972	40.	38.8999999999999986	39.1000000000000014	50.3999999999999986	39.3999999999999986	43.8999999999999986	19.5	26.3999999999999986	12.	34.6000000000000014	26.6000000000000014	33.2999999999999972	33.3999999999999986	31.6000000000000014	35.7000000000000028	38.	39.8999999999999986	15.9000000000000004	41.3999999999999986	30.8999999999999986
V4	30.6000000000000014	51.6000000000000014	47.7000000000000028	46.2999999999999972	42.6000000000000014	45.6000000000000014	29.1000000000000014	25.1000000000000014	36.7999999999999972	36.7000000000000028	37.7999999999999972	35.5	37.7999999999999972	24.8999999999999986	26.3999999999999986	23.6000000000000014	44.7999999999999972	29.6999999999999993	36.5	42.5	41.5	45.6000000000000014	47.5	31.3999999999999986	22.8000000000000007	29.6000000000000014	26.3999999999999986	24.5	45.1000000000000014	39.5	38.7999999999999972	41.1000000000000014	50.7999999999999972	45.8999999999999986	43.7999999999999972	25.1999999999999993	27.8999999999999986	15.	29.3000000000000007	32.6000000000000014	37.8999999999999986	38.7000000000000028	34.5	39.3999999999999986	44.1000000000000014	43.7000000000000028	15.5	41.7999999999999972	29.
V4t	29.1999999999999993	56.	45.	45.7000000000000028	40.	48.2999999999999972	30.6000000000000014	25.8000000000000007	35.	35.2999999999999972	39.1000000000000014	34.2999999999999972	37.5	27.3999999999999986	27.6999999999999993	34.6000000000000014	43.8999999999999986	30.8999999999999986	32.7000000000000028	42.1000000000000014	38.2000000000000028	46.	46.7000000000000028	31.6000000000000014	24.3000000000000007	29.6000000000000014	27.	27.1999999999999993	46.	40.6000000000000014	39.3999999999999986	37.3999999999999986	55.3999999999999986	42.8999999999999986	42.2000000000000028	25.1999999999999993	29.6000000000000014	14.0999999999999996	31.1999999999999993	33.8999999999999986	37.1000000000000014	39.5	35.1000000000000014	37.7000000000000028	40.2000000000000028	42.	13.1999999999999993	41.1000000000000014	24.1999999999999993
V6	24.5	51.6000000000000014	48.6000000000000014	46.8999999999999986	42.7000000000000028	44.6000000000000014	28.6999999999999993	17.8000000000000007	35.3999999999999986	35.3999999999999986	35.	33.	38.7999999999999972	19.6999999999999993	24.6000000000000014	14.5999999999999996	42.3999999999999986	37.3999999999999986	36.6000000000000014	45.2000000000000028	44.	43.7999999999999972	47.6000000000000014	16.8999999999999986	18.1999999999999993	28.1999999999999993	13.5	23.8999999999999986	41.8999999999999986	41.2000000000000028	40.	41.1000000000000014	45.6000000000000014	40.7000000000000028	46.2000000000000028	24.1999999999999993	34.	19.3999999999999986	36.3999999999999986	24.1999999999999993	32.2999999999999972	35.1000000000000014	34.2999999999999972	38.2999999999999972	40.5	38.7999999999999972	18.5	46.	32.5
V6A	21.1999999999999993	50.6000000000000014	45.7000000000000028	45.	42.2000000000000028	46.	28.3000000000000007	19.3000000000000007	36.	36.	37.2000000000000028	28.1000000000000014	35.2000000000000028	21.1999999999999993	25.	16.6999999999999993	41.6000000000000014	36.6000000000000014	37.5	42.2000000000000028	41.	44.2999999999999972	45.7999999999999972	18.8999999999999986	24.6000000000000014	27.8999999999999986	12.8000000000000007	23.	42.5	42.	40.7999999999999972	40.	48.5	41.2000000000000028	47.	23.1000000000000014	34.1000000000000014	22.8999999999999986	35.5	26.1000000000000014	33.2999999999999972	30.8999999999999986	31.3999999999999986	39.2000000000000028	41.7999999999999972	40.1000000000000014	24.1000000000000014	42.2000000000000028	31.
VIP	12.5	42.	34.7999999999999972	35.3999999999999986	31.6000000000000014	37.7999999999999972	16.5	7.20000000000000018	22.3000000000000007	23.5	26.6999999999999993	20.3000000000000007	27.	8.59999999999999964	13.9000000000000004	7.	30.3999999999999986	27.6000000000000014	26.	31.	30.5	32.7000000000000028	36.5	10.6999999999999993	10.3000000000000007	17.6000000000000014	7.90000000000000036	13.0999999999999996	30.6999999999999993	28.3000000000000007	27.5	29.6999999999999993	44.6000000000000014	29.6000000000000014	34.	13.4000000000000004	25.6000000000000014	14.9000000000000004	26.	15.9000000000000004	22.6999999999999993	21.3999999999999986	20.1999999999999993	28.1000000000000014	32.	27.5	17.5	31.8000000000000007	21.
[truncated: 42 more columns]
