# Supplementary material for: Predictability of cortico-cortical connections in the mammalian brain
Source: Netw Neurosci. 2024 Apr 1;8(1):138–57. doi: 10.1162/netn_a_00345 (PMC10861169; doi:10.1162/netn_a_00345)
Supplement: Supplementary file 2 [file netn-8-1-138-s002.zip › netn_a_00345-data/Mouse_Database_GB_FIN_unnormalized.csv]

	acad	al	am	audpo	dp	gu	lm	mm	mop	p	pl	pm	rl	rspd	ssp-bfd	ssp-un	sss	v1	visc	a	acav	aid	aip	aiv	audd	audp	audv	ect	frp	ila	li	lla	mos	orbl	orbm	peri	por	pora	rspagl	rspv	ssp-lj	ssp-ll	ssp-nm	ssp-tr	ssp-ul	tea	tep
acad	0	0.01435459716	0.02403129509	0.001616604088	0.005073822673	0.0003898656588	0.003066808877	0.001609006296	0.004583827991	0.001958943142	0.1514189833	0.0160426749	0.005423516513	0.03685466358	0.01695870798	0.0005589842458	0.002083693419	0.005795740718	0.001965411731	0.01825563561	0.1113965471	0.001459280657	0.00048115775	0.0003188710229	0.002368077016	0.002925094736	0.00216096263	0.004106082732	0.001742609799	0.1375033121	0.004576370168	0.008405400079	0.05794314588	0.002243640765	0.003494816082	0.0003664425157	0.003015471358	0.002108936254	0.01799190643	0.01156688464	0.002359141904	0.02470535696	0.0004094105096	0.001186991908	0.05672237231	0.002348793273	0.00280189149
al	0.00794675832	0	0.01240400335	0.001856487276	0.03027132753	0	0.0353266622	0.002679952609	0	0.02295687087	0.0002402949828	0.007940513775	0.07469159233	0.003297616601	0.009667290337	0.0003080117273	0.002117301377	0.03949499645	0.00005211318985	0.01754938836	0.002040583904	0.00008318877492	0.0001039025337	0	0.02925239927	0.006797562833	0.006427448691	0.007061314867	0	0.00005273641581	0.02658382695	0.05800545264	0.0006812744443	0.0001256811634	0.00008358549568	0.005449426959	0.01190790719	0.008403764438	0.004045286355	0.003090094043	0.0000779247714	0.000220347024	0.00003184831261	0.004603905221	0.0001046940449	0.003250951125	0.01133150415
am	0.02008838033	0.01530821251	0	0.00530350438	0.01690653952	0.00001624440245	0.02039293301	0.03703301308	0.0000164885899	0.01260091525	0.004275593487	0.1044802708	0.008851531508	0.01717620354	0.01095089746	0.0007415097138	0.0011186649	0.01398153536	0.0001786737938	0.05552363377	0.01282994455	0.0004478880036	0.00002050216078	0.00002108276467	0.008970362877	0.004729989939	0.002840581525	0.00100960695	0.00001866649014	0.0003325265348	0.01160673076	0.01295805616	0.0005354374079	0.0004524772833	0.0005412904195	0.00006030120575	0.01096823915	0.006310964364	0.05306478132	0.01308804291	0.000203820325	0.006580106134	0.0000287019994	0.02650151122	0.0007120839721	0.0006791802808	0.005026159625
audpo	0.0004749909271	0.003126112271	0.002073614744	0	0.04881745197	0.00004873320735	0.00528281329	0.005613414249	0	0.01110067781	0.00007457430501	0.00320985455	0.001630771226	0.0002055424981	0.0008419940815	0.00005133528788	0.002621420752	0.006660641486	0.001008762461	0.0007740749104	0.0001956125203	0.00009437858861	0.001686317398	0.00001781945621	0.02416374648	0.03551451872	0.04989785846	0.04745654162	0.0000112202151	0.00008634231398	0.03235416599	0.007076913818	0.0001295488443	0.00006915728524	0.00006018548328	0.02749530855	0.03166336053	0.04624294999	0.001256167196	0.0002698124922	0.000026400269	0.00002762562581	0.00003118969796	0.0001346183159	0.00001173814219	0.0230418398	0.07192269822
dp	0.001697158594	0.01232984346	0.007151329986	0.0423028786	0	0.000005414800817	0.02278986626	0.003543952775	0.000008244294948	0.004279454302	0.0001408625761	0.01168809319	0.00936618902	0.0008132333622	0.002911851161	0.0002338607559	0.001267500144	0.00787188791	0.0002940672856	0.00299410106	0.0005898832415	0.00003648340622	0.0001620092059	0.00002353584125	0.01826533176	0.02356342067	0.01070478609	0.009626998482	0.00003462648351	0.00004859732542	0.02644264126	0.03155129323	0.0001238502704	0.00006372012665	0.00006173830574	0.005956049241	0.0164178348	0.01274348826	0.004392209721	0.002236304545	0.00004939532009	0.00007357477912	0.00003477594885	0.0002107705527	0.00004571930938	0.003265149587	0.02643496851
gu	0.0005176867408	0.00003693580557	0.0001897683765	0.0005527743012	0.0002150275297	0	0.00001240829116	0.0005121917149	0.005556654795	0.00007555152614	0.01140158263	0.00000659785108	0.00005035641149	0.000125112825	0.0003387110064	0.000136894101	0.00310633558	0.00004801783646	0.05233280972	0.0001149477908	0.00032453782	0.05211495938	0.008114748527	0.1262015844	0.0001713437643	0.000475312562	0.001604283786	0.0001239183238	0.004222759293	0.0001824391747	0.00004457788165	0.00008257385543	0.0007277853561	0.009890428603	0.001630995814	0.0002276855203	0.0001185247318	0.00007019674436	0.00009954705328	0.00009998936839	0.02798337777	0.00002785225841	0.1047074075	0.00007753508728	0.0005099085529	0.001338426601	0.00009740751174
lm	0.00952116645	0.08712484974	0.02106744533	0.008938256154	0.08933360074	0	0	0.0242178729	0.000008244294948	0.1007317705	0.00005800223723	0.05217580634	0.05062897149	0.0128061913	0.007023629604	0.000136894101	0.0004369034587	0.2681618955	0.00009305926759	0.01096215704	0.001912022275	0.0000414537302	0.00009679933204	0	0.04590620093	0.0298334855	0.01095231144	0.01906112724	0	0.00003258795028	0.2338756558	0.09807063036	0.0006303937155	0.00005068072624	0.00005088725268	0.01427140887	0.1223585345	0.03727174869	0.008013069472	0.01115671371	0	0.00009916037931	0	0.000195963886	0.00003661517045	0.01209075089	0.04095669457
mm	0.01429242363	0.001816570074	0.09615048523	0.006330830204	0.01245505614	0.000005414800817	0.009246223613	0	0.000008244294948	0.02179121875	0.005609644943	0.1082509427	0.0006899834265	0.05823108339	0.001640127092	0.0004620175909	0.000633750072	0.0382243071	0.0002345093543	0.04069594779	0.003425070704	0.0002050889001	0.00004626246646	0.00004394669331	0.00259404818	0.004213393055	0.001737922177	0.003575009225	0.00004777461167	0.0003042210059	0.00830927299	0.004745856183	0.001043201437	0.0005373540428	0.0004884846353	0.0001913770421	0.008848286621	0.003757683688	0.07957599561	0.04342914972	0.00006213016553	0.001038003664	0.00007002611186	0.005769289822	0.0001065321307	0.0009809900512	0.006434185254
mop	0.1708846573	0.005211306386	0.02480631992	0.004719440968	0.006392933865	0.06693776769	0.0009477587751	0.0004397605633	0	0.0006637741225	0.08999461408	0.0004981377565	0.02590586079	0.0008132333622	0.05730269509	0.05646311274	0.08487929942	0.001381178006	0.08272596651	0.0103070654	0.02415756574	0.07991842473	0.0128624668	0.009304699929	0.008694369813	0.006648391233	0.007378742782	0.004432266138	0.1210851644	0.03112998959	0.001900980947	0.007099623773	0.2045632484	0.04682835779	0.07259211238	0.005612498478	0.001311220581	0.001090520663	0.002155725822	0.00289933502	0.2276715025	0.09922720533	0.08097970956	0.02851600286	0.2120339408	0.006119259082	0.004883526383
p	0.000293533719	0.002598937592	0.001538621926	0.00697747184	0.005766459427	0	0.03332275399	0.0101093193	0.000008244294948	0	0.00001657206778	0.008864212926	0.0002495059276	0.001367304444	0.0002801511815	0	0.000009602273818	0.07118798655	0.00002605659492	0.0002063224681	0.00009754441172	0.00001939439171	0.00002250505222	0	0.0006453594244	0.001246650649	0.001163256868	0.008091714388	0	0.00001716818699	0.03267332561	0.003154794334	0.00007174233941	0.00003621322064	0.00001544988483	0.003571264275	0.05714514375	0.0252484989	0.002493277819	0.002037826636	0	0.00001029536402	0	0.0000263363385	0	0.001801459232	0.02030526623
pl	0.0221804752	0.001198734781	0.004878318034	0.001496662495	0.001224002862	0.001543218233	0.0002502303491	0.0004397605633	0.006018335312	0.0001511030523	0	0.001398744429	0.0004393649888	0.001349431183	0.001525892177	0.0008156606852	0.005348466517	0.001236791739	0.005665448211	0.001544817089	0.007029537687	0.004125765715	0.001374089761	0.001341169683	0.001822968889	0.00180773143	0.00171096604	0.001122919364	0.006898384714	0.04346271942	0.000861606878	0.001228400468	0.049571851	0.00263803128	0.02059574387	0.001122302173	0.000417370413	0.0002993431487	0.002478702386	0.001692183847	0.003270578116	0.00249892382	0.0009060616931	0.001189357757	0.0020540882	0.00170133217	0.0007125512183
pm	0.02705847192	0.01239699947	0.08993864429	0.004036295369	0.01303811156	0.000005414800817	0.03445691795	0.1773011118	0	0.03138086604	0.0006960268467	0	0.007775208209	0.0390083915	0.005751562461	0.0001939333098	0.0001104261489	0.1088601521	0.00001116711211	0.03665157709	0.00309830215	0.00009350152682	0.00003411353042	0.00003589482879	0.007651621342	0.003384902547	0.003951104869	0.004181321118	0.00002984943368	0.00009361886314	0.01851943077	0.01213628959	0.001307878086	0.0001577166885	0.0001285296097	0.0002981152638	0.02107581688	0.004423334619	0.04997418638	0.03906938391	0.00003688343232	0.0002231182239	0.00003968030945	0.004130549053	0.00005006566645	0.0005791337736	0.006131256051
rl	0.01851930918	0.08938464948	0.02324830548	0.001037755528	0.02278051272	0	0.01723133766	0.001096814581	0.0003627489777	0.003550921729	0.0007374570162	0.004710865671	0	0.001411987596	0.1340039442	0.005481467961	0.006875228054	0.01101571723	0.0003685146996	0.03496676662	0.003079943427	0.0005371056647	0.0003230578184	0	0.02538986263	0.009492517794	0.004371379745	0.004568152381	0	0.0002932858849	0.01213738695	0.01818799856	0.002452508774	0.0003592163749	0.0003345277844	0.0008760934654	0.003680326261	0.003786806863	0.002570968858	0.001709284495	0.0002633147615	0.002334116851	0.00008817275596	0.03343068266	0.0008000568404	0.003232910975	0.004259626915
rspd	0.05594218987	0.009136575178	0.03873995789	0.001413224864	0.005013863073	0.00003790360572	0.01072370179	0.1132978421	0.001145956998	0.02804040927	0.002394663794	0.07384644821	0.005124506735	0	0.006420477006	0.001990668385	0.0003072727622	0.0841358566	0.00008561452618	0.0233391379	0.02106933711	0.0004046998133	0.0001227524671	0.00008351637158	0.003745129092	0.001568001704	0.001083186055	0.001985266901	0.00009278050986	0.0007252097361	0.006277666447	0.01102455997	0.007047567512	0.0006121330092	0.0006070983407	0.0005174961376	0.005829433633	0.0025583641	0.1788683806	0.1187056037	0.0002163957119	0.003787315562	0.0001038870439	0.01538822119	0.0006566348666	0.001049420452	0.005382198586
ssp-bfd	0.01881817988	0.2140732135	0.03817017909	0.004265748853	0.05131301185	0.02527087541	0.009540400896	0.0002069461474	0.2396204327	0.0005612399085	0.0153291627	0.001468021865	0.3034184831	0.0001697959767	0	0.2822813402	0.3393971692	0.004576085172	0.08564802752	0.20164052	0.001702740476	0.02099056345	0.01666595391	0.01301760561	0.1008692962	0.05477320671	0.0282934885	0.005367170407	0.00439452189	0.004174347782	0.008858280732	0.1773967758	0.02402565471	0.01087983101	0.007835546071	0.01278805099	0.0009377525049	0.002130017301	0.0007420552751	0.002506971395	0.1429374232	0.09276257088	0.02151493937	0.21564904	0.100272627	0.01293313398	0.003410421772
ssp-un	0.0007365027859	0.00570490306	0.0022781889	0.0008343763037	0.001651990349	0.0004223544637	0.00003343006281	0.00002586826843	0.08621059227	0.00001079307516	0.008866056262	0.00002309247878	0.0110872551	0	0.07790350649	0	0.06344222312	0.0001828987139	0.0179790505	0.01007208657	0.0006695266755	0.006287384035	0.0001728351527	0.000104653903	0.00195062536	0.0006664775492	0.003065506948	0.0002263766927	0.0003467929259	0.0003491324201	0.0005283836064	0.0005944077087	0.00394514177	0.0009328525613	0.0006866738196	0.00008651549034	0.0001057787391	0.000119766858	0.0006208885095	0.0001632297815	0.01619969928	0.07531680524	0.0006525290964	0.09742788657	0.07480836027	0.001483224357	0.0003609252833
sss	0.0078827146	0.100754162	0.0262549252	0.006351689612	0.08698483849	0.2841145988	0.005997612582	0.0005846228665	0.123573737	0.001813236627	0.0441065584	0.001339363769	0.1021554181	0.0002055424981	0.1515248198	0.0345087213	0	0.007920825355	0.2608897955	0.03113711777	0.001604940927	0.04426374843	0.1529411243	0.06630859682	0.09576691233	0.02706867211	0.04513088877	0.04823030422	0.005357331514	0.004993770296	0.03203462563	0.07471761137	0.01506609727	0.01346123728	0.01168428658	0.06907749973	0.009623870773	0.01358462388	0.002532944038	0.002668024305	0.1150886188	0.06367022151	0.08321738339	0.03222723733	0.04983762546	0.05917865839	0.03617867958
v1	0.01622974617	0.213744149	0.1099004928	0.007660617438	0.1065358031	0.00001082960163	0.4799108566	0.2687402671	0.00008244294948	0.4138982429	0.0003314413556	0.347924481	0.1952521501	0.02992877506	0.07849481385	0.0007015822677	0.0005905398398	0	0.0001153934918	0.08936759749	0.003660327918	0.0001601899311	0.00009666556285	0.00004599054069	0.04913791494	0.04449104078	0.02720151104	0.04490128472	0.00004492356832	0.0001251267318	0.2072257264	0.1582394255	0.002586352317	0.0003000269749	0.0002029256609	0.001850293945	0.1750115353	0.09144738771	0.05430979165	0.03440338858	0.00009224816778	0.0003155758435	0.00005836910943	0.00113548724	0.0001387788402	0.016362481	0.05050968696
visc	0.004744572295	0.006903637841	0.008711473572	0.01096683354	0.02021465537	0.1040508125	0.001372298559	0.0008433055508	0.01920920723	0.003432197902	0.04172846667	0.003021815795	0.01000348129	0.0002323523892	0.03125008833	0.01709465086	0.1556624609	0.002547374474	0	0.00287857001	0.002056461309	0.02126059798	0.2094007706	0.06032338429	0.03147392752	0.01324310348	0.01809341287	0.01226420762	0.008741760386	0.005566915624	0.005428646594	0.01209263316	0.005656139474	0.01213934775	0.00989561344	0.02947254785	0.004157067609	0.01081505598	0.001583946663	0.001899812161	0.05686528807	0.0135805	0.03364984314	0.006403290294	0.008140565606	0.05466979802	0.01070942015
a	0.00950515552	0.02294720866	0.07047531421	0.002904672507	0.01452469612	0	0.005130552972	0.0008329582434	0.0001071758343	0.0009605836895	0.003074118573	0.01157592972	0.04152617642	0.00100983923	0.1054439971	0.01083744966	0.005377273338	0.002582090688	0.0005695227176	0	0.00295504762	0.0009782837247	0.0001927125021	0	0.007251302084	0.007053714489	0.005404536263	0.002417099042	0	0.0003620495672	0.004477411275	0.0154321489	0.002165875826	0.0009504373683	0.0007286003504	0.0003199340716	0.002007685937	0.003399232525	0.001199321079	0.004416768032	0.0007272128481	0.01795557574	0.00008658215562	0.03523946469	0.003326747776	0.0008631008816	0.004302214155
acav	0.1678906133	0.008908244743	0.01970422103	0.0008552357113	0.001025515911	0.00004331840653	0.002347728914	0.008107115326	0.001640614695	0.001192634806	0.05384264822	0.01949664994	0.0003239709928	0.02537109358	0.004047880681	0.0001483019428	0.00008642046437	0.00717971235	0.0003647923289	0.004632781175	0	0.0006913833936	0.0001283452435	0.00009142853987	0.0003621596153	0.0004902503583	0.000440770548	0.001097499398	0.0005587458903	0.07889189246	0.002204911186	0.002205595583	0.01814888992	0.001483002128	0.002005436982	0.0001424901469	0.001538381962	0.001214563663	0.01758362918	0.0125368304	0.0003370094419	0.01341223605	0.0001015632057	0.002539099809	0.001141283175	0.0004669298976	0.00141100048
aid	0.01081805179	0.002014680304	0.00439999571	0.0028838131	0.001006907759	0.17792494	0.0005714781258	0.002783425683	0.01372675109	0.002714458403	0.03959895596	0.002038735984	0.0009992058334	0.006443310485	0.001045000827	0.000273788202	0.00362005723	0.001168125644	0.05211691222	0.002199236456	0.0029374474	0	0.01082918664	0.07872598402	0.001582399245	0.001606773653	0.002909796886	0.002349719303	0.01090734127	0.004270081425	0.001705629947	0.002210003728	0.006294529019	0.04332990939	0.0122505216	0.00525040822	0.00176580865	0.001737070089	0.003365268565	0.005384869166	0.03113644877	0.009227962638	0.1599396455	0.003600385924	0.00549977237	0.002231503723	0.001695396833
aip	0.0006724590654	0.0003458534522	0.0002102165436	0.002153733834	0.001542409011	0.03402660833	0.0002841397566	0.000444934217	0.00469924812	0.002973492207	0.005211915317	0.0002276258623	0.0006461117399	0.00008042967319	0.003235549478	0.000182525468	0.006049432506	0.0002437256454	0.1254438927	0.000613249496	0.0006413666116	0.005984593812	0	0.009698877472	0.003688193533	0.004680430503	0.004791264395	0.002043218264	0.0009144225813	0.000467401202	0.001751436592	0.001682300741	0.003469340057	0.001390523269	0.001728338263	0.006903274663	0.002405132934	0.002617821603	0.0002686380643	0.0001999157997	0.001142874919	0.0005785870913	0.000555702406	0.0006769013569	0.0005806665611	0.004939446223	0.001496197489
aiv	0.001403624875	0.00002014680304	0.00004161175363	0.00008865248227	0.0001860815161	0.09970272744	0.0002758875153	0.00004656288317	0.0002390845535	0.0001834822778	0.002593528608	0.00002309247878	0.0001566643913	0.00005361978213	0.00008989054868	0.000005703920875	0.0004032955004	0.0003012466514	0.03134980606	0.0002014188563	0.0003390845044	0.009864658465	0.001177414498	0	0.00009023939101	0.00008226900068	0.000253900261	0.00006728881931	0.0001232977487	0.0002432463919	0.00008620918146	0.0000582115458	0.0003655354199	0.0007974240356	0.0007231285218	0.00008935515761	0.0001257092664	0.0001392496462	0.00006016011543	0.00005619629863	0.0004577408524	0.00002258537843	0.004051795486	0.00003876961766	0.00005759111399	0.0003076651589	0.00008541515901
audd	0.003879982068	0.02871590993	0.01972311163	0.02007717981	0.04727297538	0.000471087671	0.005888497133	0.002731689146	0.001665347579	0.002196390796	0.001748353151	0.001534000376	0.02311310959	0.0002323523892	0.02728917357	0.01659840975	0.05141537516	0.007035145968	0.01944194218	0.01005197509	0.00163859692	0.00188887557	0.007410084276	0.0004669183851	0	0.03684575241	0.02574537587	0.008659584507	0.0004326357288	0.0003928324343	0.01838689874	0.04294776335	0.00246397509	0.001600275566	0.001114089137	0.01288326267	0.01017962598	0.006642072455	0.001582661449	0.0009995208589	0.002688929419	0.003774327291	0.0006524991075	0.003863956918	0.002727164101	0.008153752418	0.01668559295
audp	0.003138142305	0.01933757312	0.0111331633	0.1918022528	0.09119855105	0.001050471358	0.01234708265	0.00665331864	0.00156641604	0.006993912706	0.0008534614907	0.00864648384	0.01602774778	0.0003306553231	0.02254551174	0.00977652038	0.05004705114	0.01368509277	0.02657028208	0.01144670316	0.001809143434	0.001342394108	0.01213153258	0.0005292059264	0.1075260948	0	0.1225423564	0.02661136632	0.0004756762759	0.0004031652037	0.03862911507	0.04658962056	0.00166413342	0.001301034468	0.0008210936363	0.06581938889	0.01615778918	0.02304891059	0.004492748593	0.003493455854	0.001405673302	0.001271403351	0.0004453344712	0.00631427431	0.001295298045	0.06751259567	0.07192833056
audv	0.001611766966	0.002703029408	0.003145634833	0.1321860659	0.04353687205	0.001218330184	0.003469007931	0.002514395691	0.0001071758343	0.006966930018	0.0005634503045	0.00241151457	0.00303080777	0.00006255641248	0.00365460359	0.003507911338	0.01743772925	0.005707937277	0.03070583593	0.002705356152	0.0007474627433	0.0006224431665	0.006595968874	0.0003350461317	0.06014988277	0.08994295402	0	0.1007889802	0.0002529842202	0.0002765940634	0.02693362681	0.01263350633	0.0004984335134	0.0006756483157	0.0005949321277	0.1228947754	0.006288691568	0.01988044544	0.00142613261	0.0004509344009	0.0006399236418	0.0003788478606	0.0004587405412	0.000729951496	0.0002974043058	0.1161160125	0.08257403789
ect	0.001003351621	0.003492112527	0.001378758935	0.08972152691	0.01905888239	0.00026532524	0.01137052695	0.006218731731	0.00004122147474	0.06113197772	0.0008451754568	0.003087794305	0.002674859037	0.0006345007551	0.007139925043	0.0001768215471	0.006808012137	0.02110849929	0.006421089463	0.00103988589	0.000530776616	0.0007674429353	0.00341101999	0.0002271250515	0.02240613881	0.01459797565	0.06653851054	0	0.00008512929777	0.0004210852197	0.02771277653	0.008705436987	0.0005118261767	0.0005036959691	0.0004603314245	0.1129579639	0.04548195654	0.09499621652	0.0008842550184	0.0005054809216	0.0003040083094	0.0002852560289	0.0003630241792	0.0002268581298	0.0002568668027	0.05222714065	0.09072395206
frp	0.001910637662	0.0005070278765	0.001894654568	0.001110763454	0.0008766506981	0.002804866823	0.0001100910959	0.0007760480529	0.01457591347	0.0006044122091	0.06197124746	0.0002045333835	0.0004600850026	0	0.0006676588043	0.0000684470505	0.003331989015	0.0006028734305	0.01050080775	0.0008447432271	0.00092601342	0.00630050042	0.001173982955	0.0004938013178	0.00102890739	0.001044511514	0.002412795729	0.0008547138561	0	0.002338194314	0.0003764782934	0.0007083436293	0.01839625786	0.02001737478	0.1201213716	0.0009006236125	0.0004640237606	0.0008201149502	0.0004818560826	0.0004209533861	0.001086889906	0.0005648710955	0.0008849772377	0.001117700513	0.0003080663006	0.001186142061	0.0006976639668
ila	0.01564801571	0.0008629547301	0.005270038113	0.0008760951189	0.0006512853064	0.0000324888049	0.00008757578973	0.005887617895	0.0006760321857	0.0005180676078	0.06462277831	0.005967756302	0.00007381474241	0.0004736414088	0.0008216531677	0.00003422352525	0.00003360795836	0.0008318871052	0.0007593636235	0.0002382918754	0.0186110594	0.0006564521024	0.0001800143142	0.0001972885745	0.0002038401876	0.0003009510838	0.0005257507233	0.0004016613511	0.0009549253028	0	0.0005730541727	0.0007214795844	0.02224010922	0.001276714264	0.004127906174	0.0001146915216	0.0004611114699	0.0004795276394	0.002180962751	0.002659756486	0.000153755982	0.0004957240231	0.00008747706041	0.0003886638047	0.0005175221982	0.0003144242321	0.0005089015278
li	0.002455009286	0.02310166748	0.007239400223	0.01435127242	0.03591993533	0.000005414800817	0.09463374736	0.005851402319	0	0.04650196434	0.0001408625761	0.01960881341	0.01409369077	0.001546037051	0.00403563513	0.00005133528788	0.0005761364291	0.04577074714	0.00009678163829	0.001908598644	0.00138453285	0.00007321224333	0.0001842483111	0.00001437136907	0.03164668314	0.01972869732	0.01734036444	0.01522328898	0.00002215790787	0.00005217019979	0	0.03187272846	0.000272411091	0.00007647926136	0.00006236508812	0.0101731846	0.03390452634	0.02551351403	0.007192829642	0.004593682334	0.00002150447886	0.00008070034614	0.00002386307576	0.0001461082732	0.00002955027842	0.004831366717	0.02893921593
lla	0.001611766966	0.03276877514	0.01337963747	0.003890279516	0.01570734753	0.000005414800817	0.01165790676	0.004169964871	0	0.005520657946	0.0001988648134	0.002332340357	0.0191001062	0.000580880973	0.007977120601	0.0003536430943	0.002530199151	0.008382756455	0.0002047303887	0.006926383305	0.0007084276817	0.00006925871455	0.0001471613345	0.00001888124397	0.02501634608	0.01274595833	0.003757747115	0.005025309462	0.00002493377039	0.00006183332742	0.01392552169	0	0.000276902098	0.000103103224	0.00007261414388	0.004224073711	0.007107021337	0.003087695642	0.002879314007	0.002007485104	0.00006739599872	0.0001849191208	0.00003184161915	0.0003762194393	0.00007361404601	0.00458589126	0.009676520774
mos	0.186068356	0.02118436339	0.02732718302	0.002435335836	0.007784410091	0.00517113478	0.003107252541	0.0006104911349	0.1006133755	0.001489444372	0.2885197	0.006614345708	0.01718549626	0.00731910026	0.06239673417	0.002772105545	0.03661347007	0.002912182201	0.02559129859	0.01623695566	0.06884116657	0.01613569527	0.005782627295	0.002911989236	0.008296051856	0.01065663397	0.007470107628	0.006261546299	0.06140489705	0.09969823128	0.004022396793	0.01010202773	0	0.01106777737	0.1001857479	0.004375358586	0.002544841498	0.002162352882	0.00797278732	0.005113153481	0.0549360264	0.03138008608	0.008214568338	0.02249458049	0.04741747251	0.007152813924	0.003891342403
orbl	0.02716521145	0.00338130511	0.003964502389	0.00379119733	0.001672666073	0.02338652473	0.001337086105	0.01141825368	0.01290232159	0.003842334758	0.01719352032	0.007178461975	0.001429895884	0.00126006488	0.002691790628	0.00009696665488	0.002890284419	0.004770044039	0.006141911661	0.002819408129	0.006825022544	0.09795164085	0.004449772183	0.01963203079	0.001488669438	0.001416783859	0.002257695671	0.002491971401	0.01151960082	0.005839712309	0.002840206509	0.002572870919	0.006340326628	0	0.02132026708	0.003586053503	0.002986083838	0.003363245115	0.00592922774	0.00540336976	0.01093098727	0.004199610516	0.008631834617	0.001984848536	0.002025296989	0.001668495813	0.002580732512
orbm	0.009366394125	0.0004130094623	0.007496116116	0.0001773049645	0.001242611013	0.001045056558	0.0008698224519	0.006461893454	0.006991162116	0.0001888788154	0.02277002113	0.004235820393	0.0002411050407	0.001599656833	0.0003249443448	0.00001140784175	0.001968466133	0.004208884561	0.002527489708	0.0006082470171	0.005925487882	0.002785953251	0.0008095090374	0.0002854360239	0.0007482988016	0.0009906314115	0.001415407713	0.0007686028972	0.1008571707	0.006134810696	0.0006204669664	0.0008942298872	0.01262295695	0.001848552418	0	0.0004198098333	0.0005878602461	0.0004913164345	0.004739196191	0.003961345898	0.0008890018512	0.0003402308412	0.000514298814	0.0008098154356	0.0005705663754	0.001141451778	0.0005407196286
peri	0.0001014025575	0.001279321993	0.0003473250133	0.01364205257	0.007426720065	0.0001624440245	0.0007024820777	0.0005742755591	0.000164885899	0.001430082459	0.000530306169	0.0002243269367	0.0006058331319	0.0000983029339	0.003952927278	0.00007985489225	0.0041625857	0.00172754749	0.01077254082	0.0005312353175	0.0001953876822	0.0005157981795	0.004820904942	0.0001456466216	0.004768118799	0.00986695782	0.03181211778	0.03160116477	0.000065514638	0.00019894341	0.0024103764	0.001694506283	0.0003233744818	0.0003613728662	0.0002809463597	0	0.002304825791	0.005981106943	0.0002341184753	0.000173161265	0.0001088519715	0.0001245545912	0.0001484725943	0.0001708520701	0.0001052368686	0.03211135651	0.01786905244
por	0.001008688598	0.004079727615	0.001960019683	0.04096266166	0.03676350487	0	0.07897490732	0.006125605964	0.000008244294948	0.09909661961	0.00009943240668	0.008465042936	0.0005854708859	0.0007953601015	0.0002698776985	0.0000228156835	0.00008642046437	0.03692075818	0.00005583556055	0.0004600697722	0.0002056296045	0.00006973866996	0.0001623272933	0	0.006551405731	0.005769175593	0.006128411972	0.02911100621	0	0.00007058985351	0.08615169283	0.02248773184	0.0001344157571	0.00008465440566	0.00007688518788	0.01168877873	0	0.08302785193	0.001948235514	0.001161004099	0	0.00001758982682	0	0.00005411770299	0	0.004832973972	0.08139091241
pora	0.0003042076724	0.0002249726339	0.0007903005252	0.03570609095	0.01413392493	0	0.01043656314	0.002747210107	0	0.02520722704	0.00006628827112	0.002708417868	0.0001857178791	0.00008042967319	0.0002534420681	0	0.00006241477982	0.01105976753	0.00005583556055	0.0003903138353	0.0001263241972	0.00006421631879	0.0001886434359	0	0.006410403649	0.01217318499	0.01156176393	0.03335970466	0	0.00005261378321	0.02215857786	0.002783884449	0.0000777578634	0.0000727355063	0.0000509041693	0.02423139058	0.03031139216	0	0.000556844824	0.0001943437246	0	0	0	0.00003600885603	0	0.01094691552	0.04315122606
rspagl	0.05469867429	0.005597453444	0.0942301514	0.0007717980809	0.007621071871	0.00001082960163	0.007201117138	0.1924702644	0.0004204590423	0.008370029789	0.006935410366	0.08595680387	0.002965893108	0.3504946425	0.005196009017	0.002076227199	0.0005665341553	0.03975053486	0.000402016036	0.1262874327	0.01474534396	0.0005603709991	0.0001461991302	0.0000714704661	0.005148128293	0.003293111032	0.001531548282	0.002663432658	0.0001001405705	0.0003770917225	0.009924914088	0.01054818473	0.005443891807	0.0008555040918	0.0005458125098	0.0004209681681	0.004055169306	0.002662282034	0	0.1871282225	0.00007974021045	0.006857029329	0.00007497483045	0.03458806581	0.0008068667349	0.001072134072	0.003890632808
rspv	0.05386610593	0.005234810989	0.02190784017	0.0005579891531	0.002063437256	0	0.004783335515	0.0675161806	0.0001896187838	0.01017786988	0.0006877408129	0.04243407922	0.004123851327	0.3959552811	0.006127922786	0.0007072861885	0.0009842330664	0.08604216393	0.00002233422422	0.01366473048	0.01151572439	0.0002531240438	0.00008728441301	0	0.001503038504	0.001367617491	0.0009639756735	0.001432811683	0	0.000147268564	0.003819344933	0.008036809846	0.003209275453	0.0003301836941	0.0002052045563	0.0003816256551	0.003366116974	0.00115877799	0.1378781505	0	0	0.001348623937	0	0.007038339318	0.0001951847927	0.0007874831423	0.001960306501
ssp-lj	0.00009072860406	0.0001074496162	0.00004316591674	0.0002138089278	0.00004755416523	0.02913162839	0.00001531926017	0.000005173653686	0.05424746076	0.00001079307516	0.003074118573	0	0.00005376135464	0.000008936630354	0.0008600781313	0.00397563285	0.003413608342	0.00005562587054	0.02145574473	0.0003439418776	0.0001588919895	0.005955917526	0.000492208786	0.0005035113522	0.001331381457	0.0001399330037	0.0005512788526	0.00007606864043	0.003913479899	0.00003172204866	0.00001793740874	0.0001446055503	0.003872622339	0.004614961729	0.003450448593	0.00007954908106	0.00001245291123	0.00003389123564	0.000009091756536	0.0000112660358	0	0.002161086045	0.02327857461	0.001288152343	0.01553901007	0.0001381655928	0.00001918921886
ssp-ll	0.01062058365	0.0006211930937	0.007477437156	0.002623070505	0.004877403294	0.0001299552196	0.00008910254405	0.00006208384423	0.02174020578	0.00006475845098	0.01162530555	0.00003628818094	0.003198102468	0.00002680989106	0.00359163792	0.1592477669	0.04375756179	0.0005077407811	0.007258622872	0.007358124476	0.009628384509	0.003149040098	0.0003763517579	0.0001978279188	0.01112952085	0.002538138533	0.002262017409	0.001581587717	0.0005347178384	0.002427043215	0.0003955218018	0.006914687307	0.01028523866	0.002832293792	0.002958651977	0.000233598275	0.0002334678564	0.0003065236127	0.0005117697252	0.0002214503765	0.01434635617	0	0.0008957407229	0.1335922685	0.1270660737	0.001223823296	0.001012879744
ssp-nm	0.00001067395342	0.000006715601013	0.00001492278961	0.0002190237797	0.00002481086881	0.1345632151	0.00000559319163	0.000005173653686	0.00151695027	0	0.0002900111861	0	0.0000135686629	0	0.00001530719839	0.000005703920875	0.0002736648038	0.00002376522402	0.0176105358	0.0000160287169	0.00001728301306	0.04715027454	0.0009240386274	0.001460575688	0.0001070661173	0.0001268146649	0.0001974942656	0.00004596066778	0.0003338293437	0.00001238159746	0.0000101132816	0.00003828399534	0.0001385911799	0.0002620118418	0.00051834962	0.00006636164887	0.00001066277164	0.00003288815523	0.000007215235433	0	0.05579292337	0.0002109044332	0	0.0001147325589	0.0003521475289	0.00006508804532	0.00001469238299
ssp-tr	0.003954699742	0.008881382339	0.1345435649	0.008098664998	0.01551299573	0.00008122201225	0.0007504951431	0.0004759761391	0.0009975596887	0.0003885507059	0.01279363633	0.0002045333835	0.02518842898	0.00006255641248	0.1080284323	0.2025747499	0.02656949166	0.001431191012	0.00582178778	0.1940591585	0.005395651217	0.003721974918	0.0006144215412	0.0002163434885	0.007014008716	0.01161702133	0.008147311309	0.003267063569	0.0004737828663	0.0009717744689	0.002238140384	0.010969857	0.008927622585	0.002489499619	0.00217113583	0.0003749845157	0.000739344662	0.0008829542739	0.003442241496	0.0004273895614	0.003258073997	0.127206152	0.0002448055143	0	0.006358029574	0.002740137424	0.00264258072
ssp-ul	0.02827530261	0.0005842572881	0.000655926697	0.0004484772632	0.000721582768	0.003102680868	0.0000228546335	0.00002069461474	0.2746009761	0.00001618961274	0.01808012595	0.00000989677662	0.001689275176	0	0.01269382841	0.1827821444	0.03095292965	0.0001705514159	0.02255012172	0.0040040265	0.004049113585	0.01058622037	0.0002534198744	0.0002389076557	0.007909726306	0.002308456497	0.002455102066	0.0001766281509	0.004852571551	0.0024248884	0.00006464946271	0.0003841746296	0.03372880222	0.002148095045	0.006577872215	0.00004045669394	0.0000507476533	0.00004931297113	0.0006412944598	0.0002979064616	0.2294588942	0.2110796143	0.003473850422	0.01468769089	0	0.001362324567	0.0001293175557
tea	0.002994043934	0.002817194625	0.003393669843	0.1397423863	0.03480137866	0.002799452022	0.005192266537	0.004692503893	0.0001319087192	0.01720955835	0.004085014708	0.005110035661	0.00257486615	0.00005361978213	0.00937682682	0.001420276298	0.02791861113	0.004678047692	0.06482136343	0.001782767122	0.001835199722	0.001716735712	0.02011715463	0.0006614340151	0.06122542266	0.0823505074	0.141434295	0.1284623023	0.0004881497271	0.0008669340796	0.01094986924	0.01400724275	0.000826444077	0.001587005731	0.002709740141	0.1720595629	0.01048355032	0.03627738368	0.0009841233627	0.0007473044719	0.0006191208452	0.0005356283418	0.0003614701813	0.000390049392	0.0003579712927	0	0.03826985693
tep	0.002097431847	0.004657269302	0.006318746865	0.1710471423	0.06880880951	0.000005414800817	0.04843256467	0.01150103214	0.0000164885899	0.03505051159	0.0005634503045	0.01277673862	0.004988237196	0.001429860857	0.00143548164	0.00005133528788	0.002054886597	0.01785746644	0.0006923609508	0.003071450552	0.001844076005	0.0002342542808	0.0002481316172	0.00001634466601	0.03194069078	0.03533837599	0.04925497503	0.09969829102	0.00002896978828	0.0001177749017	0.08545690992	0.03040851937	0.0005849481025	0.0002570992786	0.000194469389	0.05667347112	0.1118410095	0.1551199665	0.00678165736	0.004011230081	0.00002094236749	0.00004422759599	0.00002584305751	0.00009875171202	0.0000218900481	0.02437223375	0
