# Supplementary material for: Predictability of cortico-cortical connections in the mammalian brain
Source: Netw Neurosci. 2024 Apr 1;8(1):138–57. doi: 10.1162/netn_a_00345 (PMC10861169; doi:10.1162/netn_a_00345)
Supplement: Supplementary file 2 [file netn-8-1-138-s002.zip › netn_a_00345-data/Mouse_Database_RF_FIN_unnormalized.csv]

	acad	al	am	audpo	dp	gu	lm	mm	mop	p	pl	pm	rl	rspd	ssp-bfd	ssp-un	sss	v1	visc	a	acav	aid	aip	aiv	audd	audp	audv	ect	frp	ila	li	lla	mos	orbl	orbm	peri	por	pora	rspagl	rspv	ssp-lj	ssp-ll	ssp-nm	ssp-tr	ssp-ul	tea	tep
acad	0	0.01435459716	0.02403129509	0.001616604088	0.005073822673	0.0003898656588	0.003066808877	0.001609006296	0.004583827991	0.001958943142	0.1514189833	0.0160426749	0.005423516513	0.03685466358	0.01695870798	0.0005589842458	0.002083693419	0.005795740718	0.001965411731	0.009804352024	0.1113418278	0.00246336418	0.000668295781	0.0005362960866	0.00308367333	0.002909375647	0.001406718885	0.002373062271	0.002860827416	0.02899365507	0.003616899604	0.005109551614	0.03435636212	0.003405272537	0.005549949898	0.0007649824001	0.002231246069	0.001712240172	0.009818923312	0.006616032755	0.002368622758	0.02058070203	0.0007162459854	0.003954817725	0.01575248648	0.001398806197	0.002533133931
al	0.00794675832	0	0.01240400335	0.001856487276	0.03027132753	0	0.0353266622	0.002679952609	0	0.02295687087	0.0002402949828	0.007940513775	0.07469159233	0.003297616601	0.009667290337	0.0003080117273	0.002117301377	0.03949499645	0.00005211318985	0.009890215892	0.001513890434	0.0001626173704	0.0001369110551	0	0.02768016656	0.01170865747	0.007139342911	0.005558547768	0.00005228090973	0.0001559487269	0.03098495111	0.0500434776	0.0005737672526	0.0003003460802	0.0002553276363	0.003668125665	0.00874409749	0.007637770272	0.004353707518	0.002940880432	0	0.0003240119254	0	0.003784626098	0.0001998891747	0.004082998269	0.008085108761
am	0.02008838033	0.01530821251	0	0.00530350438	0.01690653952	0.00001624440245	0.02039293301	0.03703301308	0.0000164885899	0.01260091525	0.004275593487	0.1044802708	0.008851531508	0.01717620354	0.01095089746	0.0007415097138	0.0011186649	0.01398153536	0.0001786737938	0.05172718098	0.005485751782	0.0004439869066	0.00006399952874	0.00005501590136	0.00750475191	0.005285896092	0.002705220993	0.001379309633	0.00007239147615	0.0004227686004	0.007356130746	0.008974633429	0.000746371526	0.0006800424922	0.0007755655296	0.0001093674041	0.005721373211	0.003493399536	0.04511882349	0.01114644392	0.0002097673698	0.007632119365	0.00005866206818	0.03476918538	0.001424810423	0.0005682350469	0.004517327803
audpo	0.0004749909271	0.003126112271	0.002073614744	0	0.04881745197	0.00004873320735	0.00528281329	0.005613414249	0	0.01110067781	0.00007457430501	0.00320985455	0.001630771226	0.0002055424981	0.0008419940815	0.00005133528788	0.002621420752	0.006660641486	0.001008762461	0.0009330750074	0.0002871840286	0.0001736837362	0.0008089303091	0.00005657313847	0.02473083745	0.03820995639	0.04313826678	0.04098013297	0.00005686164078	0.0001083864158	0.03470848526	0.01698940927	0.0002113257665	0.0001716356616	0.0001345021655	0.02732942709	0.02978373277	0.04058093371	0.0006960705426	0.0004171393387	0.00005677936583	0.00007102725256	0.00005488228788	0.0001217375481	0.00005315951984	0.02444729506	0.04461625603
dp	0.001697158594	0.01232984346	0.007151329986	0.0423028786	0	0.000005414800817	0.02278986626	0.003543952775	0.000008244294948	0.004279454302	0.0001408625761	0.01168809319	0.00936618902	0.0008132333622	0.002911851161	0.0002338607559	0.001267500144	0.00787188791	0.0002940672856	0.001663663903	0.0005183447516	0.0001289346622	0.000294831383	0.00002493348681	0.03149410916	0.02852285024	0.01724070285	0.01685130284	0.00004115751078	0.00009826546498	0.03285206476	0.03367282427	0.0002609450815	0.0002026883557	0.0001766960924	0.006041973909	0.01935739156	0.02057751574	0.001984513111	0.001347243662	0.00003920509039	0.00008644995762	0.00002714949656	0.0003113038951	0.00004279406427	0.007326812219	0.02761443907
gu	0.0005176867408	0.00003693580557	0.0001897683765	0.0005527743012	0.0002150275297	0	0.00001240829116	0.0005121917149	0.005556654795	0.00007555152614	0.01140158263	0.00000659785108	0.00005035641149	0.000125112825	0.0003387110064	0.000136894101	0.00310633558	0.00004801783646	0.05233280972	0.0001287546853	0.0002682473369	0.04691429893	0.006618914167	0.09107263467	0.0003037414255	0.0003815625094	0.0006422957863	0.0001661357267	0.0006410073566	0.0002117042747	0.00005754477808	0.0001368026401	0.0005360467514	0.002795073654	0.0008457597317	0.0001610969839	0.0000719053316	0.0000852696597	0.0001270446609	0.00009391850619	0.009868257462	0.0001128957417	0.08051984475	0.00009595801429	0.0006850917654	0.000574423197	0.0001101009773
lm	0.00952116645	0.08712484974	0.02106744533	0.008938256154	0.08933360074	0	0	0.0242178729	0.000008244294948	0.1007317705	0.00005800223723	0.05217580634	0.05062897149	0.0128061913	0.007023629604	0.000136894101	0.0004369034587	0.2681618955	0.00009305926759	0.006101930349	0.001388058984	0.00009523038333	0.000107415824	0	0.03724282717	0.02822191461	0.01886188644	0.02411550304	0.00003212728888	0.00008872900559	0.1039857959	0.07570688636	0.0004741896559	0.0001895521779	0.0001691787314	0.0177107623	0.08782487177	0.04858615593	0.005804380124	0.006855183305	0	0.00008329097018	0	0.0003306989735	0.00003594500852	0.01655882946	0.04989942019
mm	0.01429242363	0.001816570074	0.09615048523	0.006330830204	0.01245505614	0.000005414800817	0.009246223613	0	0.000008244294948	0.02179121875	0.005609644943	0.1082509427	0.0006899834265	0.05823108339	0.001640127092	0.0004620175909	0.000633750072	0.0382243071	0.0002345093543	0.04337570699	0.003593285431	0.0002888782348	0.00004209664476	0.00003726100362	0.003137668003	0.004650518155	0.001327277121	0.002210001623	0.00006260640706	0.0004102597193	0.007427227488	0.004859780279	0.0008575210188	0.000852043406	0.0008487023278	0.0001127102026	0.007611602886	0.003859235108	0.09228076526	0.06042909448	0.00004776258838	0.001720125332	0.0000344663951	0.008722051076	0.0003553498538	0.0006309635776	0.005675554955
mop	0.1708846573	0.005211306386	0.02480631992	0.004719440968	0.006392933865	0.06693776769	0.0009477587751	0.0004397605633	0	0.0006637741225	0.08999461408	0.0004981377565	0.02590586079	0.0008132333622	0.05730269509	0.05646311274	0.08487929942	0.001381178006	0.08272596651	0.01393507976	0.01427121507	0.04235502688	0.002607533711	0.004867455241	0.008972017513	0.005283826638	0.003211209976	0.00290601462	0.05532657223	0.01535920859	0.001728941493	0.004873650343	0.1074555519	0.02762874982	0.05554716246	0.001863729456	0.001180731104	0.001303507381	0.002101715318	0.002368927014	0.1223478471	0.05866027083	0.04713798971	0.01684740464	0.1279479862	0.002850156666	0.002468535793
p	0.000293533719	0.002598937592	0.001538621926	0.00697747184	0.005766459427	0	0.03332275399	0.0101093193	0.000008244294948	0	0.00001657206778	0.008864212926	0.0002495059276	0.001367304444	0.0002801511815	0	0.000009602273818	0.07118798655	0.00002605659492	0.0002921414142	0.000149589712	0.00004677533123	0.00003414950453	0	0.001736181303	0.002169443249	0.002385883604	0.00597902625	0	0.00004418601849	0.03030786945	0.004313624073	0.00007426161633	0.00006180198466	0.0000510300832	0.003539262381	0.04973013203	0.02801107704	0.0005862055817	0.0005590117334	0	0	0	0.00002794062511	0	0.002042079796	0.02584694299
pl	0.0221804752	0.001198734781	0.004878318034	0.001496662495	0.001224002862	0.001543218233	0.0002502303491	0.0004397605633	0.006018335312	0.0001511030523	0	0.001398744429	0.0004393649888	0.001349431183	0.001525892177	0.0008156606852	0.005348466517	0.001236791739	0.005665448211	0.001309626861	0.00628719169	0.002065718274	0.0008282626818	0.0007217937359	0.001382748597	0.001332873026	0.001216141266	0.0009660933711	0.005741311443	0.04493683179	0.0009538102394	0.001308079253	0.04617331864	0.002404773657	0.01786538605	0.000774889509	0.0006025162628	0.0006584780271	0.001341300645	0.001083161219	0.001675362604	0.001669729044	0.0007716152215	0.001038345892	0.001541496377	0.001236602559	0.0008519122731
pm	0.02705847192	0.01239699947	0.08993864429	0.004036295369	0.01303811156	0.000005414800817	0.03445691795	0.1773011118	0	0.03138086604	0.0006960268467	0	0.007775208209	0.0390083915	0.005751562461	0.0001939333098	0.0001104261489	0.1088601521	0.00001116711211	0.02128180003	0.001909424161	0.0001486703937	0.00004040131582	0.00003593599481	0.006453592665	0.003685539012	0.002759728268	0.003698496978	0.00004612092398	0.0001506945746	0.01313051169	0.01393086888	0.0005739605121	0.0003117006809	0.0003145939524	0.0001527510112	0.009177101817	0.003283114659	0.03793959026	0.02886724072	0.00003418372251	0.0004080023657	0.00003016870992	0.008867057437	0.00007530480267	0.000783955229	0.004662808242
rl	0.01851930918	0.08938464948	0.02324830548	0.001037755528	0.02278051272	0	0.01723133766	0.001096814581	0.0003627489777	0.003550921729	0.0007374570162	0.004710865671	0	0.001411987596	0.1340039442	0.005481467961	0.006875228054	0.01101571723	0.0003685146996	0.02648815703	0.002797250336	0.0005628474784	0.0003836393556	0	0.01962067234	0.01058744946	0.005808493594	0.004424835009	0.0001542206245	0.0004641973221	0.01084614544	0.01819177854	0.002041640636	0.0007590365412	0.0006884356469	0.001407773649	0.00432270558	0.003211832622	0.003580695295	0.002827088656	0	0.003009160238	0	0.02003478423	0.0009124438985	0.00293700554	0.005013620906
rspd	0.05594218987	0.009136575178	0.03873995789	0.001413224864	0.005013863073	0.00003790360572	0.01072370179	0.1132978421	0.001145956998	0.02804040927	0.002394663794	0.07384644821	0.005124506735	0	0.006420477006	0.001990668385	0.0003072727622	0.0841358566	0.00008561452618	0.03447865425	0.009538432684	0.0005184969787	0.0001636470574	0.0001395833712	0.005560142152	0.002156011242	0.0007832516437	0.00173114523	0.0001671331561	0.0007670034104	0.007127886198	0.006906537506	0.002514517797	0.0008706128691	0.0009192723976	0.0004089112166	0.004692035189	0.001564364298	0.1127478104	0.1033062703	0.0002036045897	0.004390807687	0.0001119637646	0.0141089154	0.001061045514	0.0006654181002	0.003525462618
ssp-bfd	0.01881817988	0.2140732135	0.03817017909	0.004265748853	0.05131301185	0.02527087541	0.009540400896	0.0002069461474	0.2396204327	0.0005612399085	0.0153291627	0.001468021865	0.3034184831	0.0001697959767	0	0.2822813402	0.3393971692	0.004576085172	0.08564802752	0.1306813209	0.002177445915	0.009886820201	0.00876366884	0.004391683833	0.06740353934	0.04841047324	0.02845049201	0.003834280766	0.002942448508	0.00253773185	0.00829002198	0.09000140843	0.01340550987	0.006876681451	0.006328985359	0.006170602827	0.001806356577	0.00195047656	0.001275728469	0.002213732756	0.09539811134	0.09207593963	0.009515315558	0.1023163252	0.07323150511	0.01230781296	0.003350840337
ssp-un	0.0007365027859	0.00570490306	0.0022781889	0.0008343763037	0.001651990349	0.0004223544637	0.00003343006281	0.00002586826843	0.08621059227	0.00001079307516	0.008866056262	0.00002309247878	0.0110872551	0	0.07790350649	0	0.06344222312	0.0001828987139	0.0179790505	0.01523884737	0.000475286206	0.001606835636	0.0004313550541	0.0003339820015	0.002001602152	0.001197803879	0.001629644543	0.000339184778	0.0006233788436	0.0004502261	0.0004007535977	0.001310391838	0.002209068934	0.0006901431081	0.0007625716255	0.0002608812559	0.0001223436506	0.0001571406125	0.0003615874146	0.0003656132577	0.01503489677	0.1009241448	0.0006798836699	0.09718450892	0.09920638286	0.0009555752754	0.0003836098238
sss	0.0078827146	0.100754162	0.0262549252	0.006351689612	0.08698483849	0.2841145988	0.005997612582	0.0005846228665	0.123573737	0.001813236627	0.0441065584	0.001339363769	0.1021554181	0.0002055424981	0.1515248198	0.0345087213	0	0.007920825355	0.2608897955	0.01877351029	0.002032675876	0.02493980981	0.09686560318	0.02264557336	0.06071074771	0.03882932816	0.05016322389	0.02357081188	0.00358749025	0.002969735381	0.01590804587	0.05483693897	0.01028914008	0.009236170789	0.009200975228	0.02923356747	0.004733948458	0.007043005572	0.001565004134	0.002502027423	0.06595602785	0.01381459486	0.04559970346	0.01665756256	0.017660726	0.05135849416	0.01732513724
v1	0.01622974617	0.213744149	0.1099004928	0.007660617438	0.1065358031	0.00001082960163	0.4799108566	0.2687402671	0.00008244294948	0.4138982429	0.0003314413556	0.347924481	0.1952521501	0.02992877506	0.07849481385	0.0007015822677	0.0005905398398	0	0.0001153934918	0.07036862043	0.002074025012	0.0002296126426	0.0001279467286	0.00006954664888	0.04603016028	0.03589704838	0.01546556795	0.03305853612	0.00009064824904	0.0002232064464	0.1911539866	0.1212745988	0.0009567773631	0.0004501908811	0.0004057873252	0.001998326313	0.07356840515	0.05944372786	0.03823483202	0.02049443924	0.00007188661248	0.0002173627891	0.00005139611441	0.001334559098	0.00009659693057	0.007399426327	0.0397543669
visc	0.004744572295	0.006903637841	0.008711473572	0.01096683354	0.02021465537	0.1040508125	0.001372298559	0.0008433055508	0.01920920723	0.003432197902	0.04172846667	0.003021815795	0.01000348129	0.0002323523892	0.03125008833	0.01709465086	0.1556624609	0.002547374474	0	0.004868756441	0.002213560157	0.01091165102	0.1418851876	0.01832220992	0.02396512207	0.01856847624	0.03196795728	0.01317469274	0.003066773068	0.003180507579	0.007012077332	0.01154367781	0.004973611958	0.007173797255	0.007484742543	0.02586424572	0.004108405886	0.008996913427	0.001515854526	0.002264623853	0.01215768927	0.003331156791	0.008743735693	0.004291002122	0.003747598116	0.06828766844	0.01202687566
a	0.00950515552	0.02294720866	0.07047531421	0.002904672507	0.01452469612	0	0.005130552972	0.0008329582434	0.0001071758343	0.0009605836895	0.003074118573	0.01157592972	0.04152617642	0.00100983923	0.1054439971	0.01083744966	0.005377273338	0.002582090688	0.0005695227176	0	0.003365522396	0.0007149523896	0.0002557496674	0	0.01021389925	0.006230956361	0.00358588266	0.002481543599	0.0001649125932	0.0007797219102	0.006205637666	0.01027340889	0.00210068266	0.001126586033	0.001187232689	0.0004260146386	0.002819112603	0.002369864304	0.004868485945	0.00629981099	0	0.02057606474	0	0.03589843576	0.003033544758	0.001538840969	0.004039139164
acav	0.1678906133	0.008908244743	0.01970422103	0.0008552357113	0.001025515911	0.00004331840653	0.002347728914	0.008107115326	0.001640614695	0.001192634806	0.05384264822	0.01949664994	0.0003239709928	0.02537109358	0.004047880681	0.0001483019428	0.00008642046437	0.00717971235	0.0003647923289	0.004940677851	0	0.00084462957	0.0002287607824	0.0001745782846	0.0007430171524	0.0006782145213	0.0005064252314	0.001115033853	0.0005070618551	0.03748756782	0.001656106282	0.00200814963	0.01830319434	0.001509692296	0.003960130215	0.0002784343587	0.001261554166	0.0008585348085	0.009506505838	0.007152021674	0.0006181527671	0.01678052157	0.0001852373234	0.003551950454	0.001837007563	0.0005377331024	0.001338264646
aid	0.01081805179	0.002014680304	0.00439999571	0.0028838131	0.001006907759	0.17792494	0.0005714781258	0.002783425683	0.01372675109	0.002714458403	0.03959895596	0.002038735984	0.0009992058334	0.006443310485	0.001045000827	0.000273788202	0.00362005723	0.001168125644	0.05211691222	0.002168299516	0.002871164268	0	0.004004735324	0.02436064375	0.002824537713	0.002888179044	0.002612002535	0.002439782348	0.006945428323	0.002722211745	0.001632389084	0.002090572607	0.006557046571	0.08421655145	0.008644213192	0.001749941603	0.001811873333	0.00186086026	0.002723748973	0.002618805927	0.01947851911	0.002025579045	0.1337842401	0.002175653187	0.002977400411	0.00243138715	0.001889038436
aip	0.0006724590654	0.0003458534522	0.0002102165436	0.002153733834	0.001542409011	0.03402660833	0.0002841397566	0.000444934217	0.00469924812	0.002973492207	0.005211915317	0.0002276258623	0.0006461117399	0.00008042967319	0.003235549478	0.000182525468	0.006049432506	0.0002437256454	0.1254438927	0.0006071833849	0.0004491020725	0.002091495259	0	0.01107358906	0.003102869785	0.00482958872	0.006190083154	0.00236715201	0.0006183000661	0.0006412120201	0.001327351487	0.001578138049	0.0008490225704	0.001139947387	0.001224420093	0.009952648077	0.001148460076	0.001631953102	0.0003394548025	0.0002893808794	0.001050097394	0.0005448305474	0.001369576793	0.0006427558548	0.0005481708717	0.007295086236	0.001681686273
aiv	0.001403624875	0.00002014680304	0.00004161175363	0.00008865248227	0.0001860815161	0.09970272744	0.0002758875153	0.00004656288317	0.0002390845535	0.0001834822778	0.002593528608	0.00002309247878	0.0001566643913	0.00005361978213	0.00008989054868	0.000005703920875	0.0004032955004	0.0003012466514	0.03134980606	0.0001611997155	0.0002001541328	0.007408118785	0.003517401672	0	0.0001595116525	0.0001723701913	0.0002543939409	0.0001210249137	0.0001273404691	0.0001609132347	0.00008280418803	0.00009665293977	0.0002738033708	0.001409563644	0.0004307535383	0.0000921050468	0.0001018934465	0.0001019894124	0.00008384158198	0.00008162116468	0.0007395366523	0.00005778248979	0.003239520023	0.00007352430069	0.00008432864117	0.0002484770473	0.0001002907439
audd	0.003879982068	0.02871590993	0.01972311163	0.02007717981	0.04727297538	0.000471087671	0.005888497133	0.002731689146	0.001665347579	0.002196390796	0.001748353151	0.001534000376	0.02311310959	0.0002323523892	0.02728917357	0.01659840975	0.05141537516	0.007035145968	0.01944194218	0.009782395803	0.001573156965	0.001898418117	0.007643228548	0.0007871289507	0	0.05028333712	0.03260972331	0.01290586763	0.0005216025339	0.0009284630331	0.01935248252	0.04423973562	0.001858692368	0.001518082727	0.001315618459	0.01667601079	0.009804125943	0.01191378137	0.002422953296	0.002032760043	0.002203335769	0.002314322364	0.0008687458967	0.003413373151	0.002044582265	0.01753259833	0.01811610946
audp	0.003138142305	0.01933757312	0.0111331633	0.1918022528	0.09119855105	0.001050471358	0.01234708265	0.00665331864	0.00156641604	0.006993912706	0.0008534614907	0.00864648384	0.01602774778	0.0003306553231	0.02254551174	0.00977652038	0.05004705114	0.01368509277	0.02657028208	0.006734085206	0.001495212401	0.001650263575	0.0153827455	0.0009575937567	0.1142044965	0	0.1196073645	0.03946999605	0.0005460159354	0.0008325532379	0.03762391039	0.05124241102	0.001416168367	0.001204915833	0.001037450013	0.04847171134	0.01776304236	0.03823828212	0.003368841115	0.002380494376	0.001396983083	0.001398398498	0.0009212051085	0.003865615042	0.001332379807	0.06294594337	0.05024113758
audv	0.001611766966	0.002703029408	0.003145634833	0.1321860659	0.04353687205	0.001218330184	0.003469007931	0.002514395691	0.0001071758343	0.006966930018	0.0005634503045	0.00241151457	0.00303080777	0.00006255641248	0.00365460359	0.003507911338	0.01743772925	0.005707937277	0.03070583593	0.002642010449	0.0006366849243	0.0007321526561	0.007757615071	0.000522629242	0.05927781012	0.08265638676	0	0.07537495872	0.0002982022332	0.000489133878	0.03141632067	0.01524816133	0.000583263681	0.000707613818	0.0006305382491	0.0865256147	0.01032441027	0.0343913418	0.0009770819661	0.0007062791154	0.0005728771546	0.0004431678539	0.0004833980708	0.0009684391666	0.0003951366521	0.08970016465	0.06516424053
ect	0.001003351621	0.003492112527	0.001378758935	0.08972152691	0.01905888239	0.00026532524	0.01137052695	0.006218731731	0.00004122147474	0.06113197772	0.0008451754568	0.003087794305	0.002674859037	0.0006345007551	0.007139925043	0.0001768215471	0.006808012137	0.02110849929	0.006421089463	0.001315543733	0.0006395961058	0.0005343155614	0.00305004197	0.00026908132	0.015415206	0.02371050986	0.05823791773	0	0.0001951835282	0.0004228239728	0.02617222864	0.01107682707	0.0004620713212	0.0006258341009	0.0005896698108	0.07766007028	0.03280071524	0.06997698182	0.001049173572	0.0008720460129	0.0002414095397	0.0002607087269	0.0002412738406	0.0002619769757	0.0002091950237	0.05369242002	0.06883471268
frp	0.001910637662	0.0005070278765	0.001894654568	0.001110763454	0.0008766506981	0.002804866823	0.0001100910959	0.0007760480529	0.01457591347	0.0006044122091	0.06197124746	0.0002045333835	0.0004600850026	0	0.0006676588043	0.0000684470505	0.003331989015	0.0006028734305	0.01050080775	0.0008802421451	0.001045780248	0.005544643955	0.0005094620138	0.0005346821385	0.0008897097481	0.0008798814948	0.000912814801	0.0007129805866	0	0.001885991398	0.0005224113245	0.0007503238966	0.01458844976	0.01515060475	0.1037953286	0.000439866975	0.0005286703207	0.0005265592909	0.0006675107705	0.0004887662122	0.003302495284	0.0004369149998	0.001612688555	0.0005076384771	0.0009971846184	0.0008670039379	0.000625365976
ila	0.01564801571	0.0008629547301	0.005270038113	0.0008760951189	0.0006512853064	0.0000324888049	0.00008757578973	0.005887617895	0.0006760321857	0.0005180676078	0.06462277831	0.005967756302	0.00007381474241	0.0004736414088	0.0008216531677	0.00003422352525	0.00003360795836	0.0008318871052	0.0007593636235	0.0004856128541	0.02129093827	0.0005383149977	0.0001742026619	0.0001344133226	0.0003629015611	0.0003978431459	0.0004074797261	0.0005928906723	0.0005703892185	0	0.0006235827737	0.0006967683809	0.01170127612	0.0008360307076	0.002831721057	0.0001980106968	0.000521683637	0.0004341882205	0.001792229878	0.001427970545	0.0001024102205	0.0004664217847	0.00008985870587	0.0002625575714	0.000319695952	0.0003728950856	0.0005820987977
li	0.002455009286	0.02310166748	0.007239400223	0.01435127242	0.03591993533	0.000005414800817	0.09463374736	0.005851402319	0	0.04650196434	0.0001408625761	0.01960881341	0.01409369077	0.001546037051	0.00403563513	0.00005133528788	0.0005761364291	0.04577074714	0.00009678163829	0.001633193466	0.0009550802704	0.0001012892825	0.0001824421356	0.00001784466075	0.0258981347	0.02482686355	0.022720676	0.02480969355	0.00002935176841	0.00009358603111	0	0.03383390496	0.0003622555912	0.000217720614	0.0001857465563	0.008417715489	0.04304249619	0.03454884066	0.003650368416	0.003076680119	0.00002120683361	0.000051187605	0.00001829630273	0.0001820472191	0.00002525375526	0.007969541072	0.03369015513
lla	0.001611766966	0.03276877514	0.01337963747	0.003890279516	0.01570734753	0.000005414800817	0.01165790676	0.004169964871	0	0.005520657946	0.0001988648134	0.002332340357	0.0191001062	0.000580880973	0.007977120601	0.0003536430943	0.002530199151	0.008382756455	0.0002047303887	0.005101889017	0.0008326661426	0.000138023021	0.0002703981596	0.00002622285722	0.02200786695	0.01568479007	0.008291207066	0.006067634123	0.00004291058221	0.0001313736842	0.01824416804	0	0.0004311552731	0.0002752611723	0.0002249634549	0.004980903921	0.01103101512	0.007147890664	0.002434271422	0.002077174702	0.00007526715692	0.0003117598583	0.00003014752729	0.0006278181872	0.0001191277832	0.006110912829	0.01093934573
mos	0.186068356	0.02118436339	0.02732718302	0.002435335836	0.007784410091	0.00517113478	0.003107252541	0.0006104911349	0.1006133755	0.001489444372	0.2885197	0.006614345708	0.01718549626	0.00731910026	0.06239673417	0.002772105545	0.03661347007	0.002912182201	0.02559129859	0.01504975401	0.0309577011	0.01634352396	0.003621339948	0.003871747507	0.009047330116	0.007615567162	0.00429444885	0.003910235373	0.03072144763	0.03697559317	0.003306392869	0.007099479479	0	0.01614995696	0.04508179057	0.003139685243	0.002327386999	0.002562282494	0.005457828282	0.005792674877	0.03940637257	0.03130895409	0.006369679606	0.01139371904	0.02645067682	0.003860637418	0.003161580171
orbl	0.02716521145	0.00338130511	0.003964502389	0.00379119733	0.001672666073	0.02338652473	0.001337086105	0.01141825368	0.01290232159	0.003842334758	0.01719352032	0.007178461975	0.001429895884	0.00126006488	0.002691790628	0.00009696665488	0.002890284419	0.004770044039	0.006141911661	0.002366993406	0.003977151316	0.09141566515	0.001589686797	0.006083971693	0.002056566653	0.002046202398	0.001915614984	0.002993147066	0.01195385968	0.002714502013	0.002511597911	0.002558899833	0.007640375671	0	0.01072052406	0.001457578775	0.002825429701	0.002278895308	0.003985217615	0.003864972916	0.005518500762	0.001226181926	0.008987094587	0.001454222025	0.000966608314	0.001834810839	0.002737065212
orbm	0.009366394125	0.0004130094623	0.007496116116	0.0001773049645	0.001242611013	0.001045056558	0.0008698224519	0.006461893454	0.006991162116	0.0001888788154	0.02277002113	0.004235820393	0.0002411050407	0.001599656833	0.0003249443448	0.00001140784175	0.001968466133	0.004208884561	0.002527489708	0.0008234444558	0.003530191063	0.002635637812	0.0004811361462	0.0003903921449	0.000804342785	0.0007765709657	0.0006710356834	0.000701350389	0.0992775036	0.003982165371	0.0007726525933	0.0009166369033	0.01180197934	0.003917885035	0	0.0004494601598	0.0005164209925	0.0004928984178	0.002565005089	0.001772303038	0.0008635630787	0.000325274547	0.0006098752313	0.0005218109325	0.0005665714583	0.0006321861539	0.0007363404114
peri	0.0001014025575	0.001279321993	0.0003473250133	0.01364205257	0.007426720065	0.0001624440245	0.0007024820777	0.0005742755591	0.000164885899	0.001430082459	0.000530306169	0.0002243269367	0.0006058331319	0.0000983029339	0.003952927278	0.00007985489225	0.0041625857	0.00172754749	0.01077254082	0.0004571093986	0.0001929513294	0.0003700795001	0.004365134704	0.0001955448985	0.005509024248	0.02173534239	0.04557230577	0.05005553799	0.0001568349774	0.0002200062417	0.003465143109	0.00248679788	0.000224470716	0.0002639751706	0.0002997706013	0	0.006130382117	0.01979985838	0.000277293743	0.000219966403	0.0001636264127	0.0001684141623	0.0001682614308	0.0001741906089	0.0001471367832	0.05330480772	0.02715783862
por	0.001008688598	0.004079727615	0.001960019683	0.04096266166	0.03676350487	0	0.07897490732	0.006125605964	0.000008244294948	0.09909661961	0.00009943240668	0.008465042936	0.0005854708859	0.0007953601015	0.0002698776985	0.0000228156835	0.00008642046437	0.03692075818	0.00005583556055	0.0004757429353	0.000349008177	0.000111215174	0.0001724173977	0	0.005255405794	0.009892325633	0.01029995333	0.0363983611	0.00002930826056	0.00009627264593	0.06702736982	0.02904091308	0.0001767129668	0.0001709532204	0.0001298771543	0.01273059535	0	0.07302051026	0.001029524569	0.0008225476043	0	0.00003390139173	0	0.00005317631455	0.00002455977425	0.005397152286	0.06374545046
pora	0.0003042076724	0.0002249726339	0.0007903005252	0.03570609095	0.01413392493	0	0.01043656314	0.002747210107	0	0.02520722704	0.00006628827112	0.002708417868	0.0001857178791	0.00008042967319	0.0002534420681	0	0.00006241477982	0.01105976753	0.00005583556055	0.0003355924504	0.0001641339898	0.000106762582	0	0	0.002315077599	0.0165914941	0.01591876582	0.03340694681	0	0.00008696426422	0.02692984044	0.004479062932	0.0001241147836	0.0001137970811	0.00009784214286	0.01951563599	0.03448444083	0	0.0004144526974	0.0002276450831	0	0	0	0.00005144696617	0	0.01502451492	0.03656789713
rspagl	0.05469867429	0.005597453444	0.0942301514	0.0007717980809	0.007621071871	0.00001082960163	0.007201117138	0.1924702644	0.0004204590423	0.008370029789	0.006935410366	0.08595680387	0.002965893108	0.3504946425	0.005196009017	0.002076227199	0.0005665341553	0.03975053486	0.000402016036	0.1037469566	0.008856143217	0.0005603069817	0.0001125742302	0.000090652223	0.006318415067	0.00488001805	0.001035080091	0.001927360641	0.0001268588482	0.0008332710819	0.007335855276	0.007646680228	0.002920649404	0.001091243959	0.001109653283	0.0003433104587	0.004047905745	0.001845631787	0	0.139162767	0.000128782808	0.008298302056	0.00008690812737	0.01629222717	0.001015438185	0.0007359856535	0.003309290137
rspv	0.05386610593	0.005234810989	0.02190784017	0.0005579891531	0.002063437256	0	0.004783335515	0.0675161806	0.0001896187838	0.01017786988	0.0006877408129	0.04243407922	0.004123851327	0.3959552811	0.006127922786	0.0007072861885	0.0009842330664	0.08604216393	0.00002233422422	0.01263894445	0.005628580718	0.00029082105	0.0001094242044	0	0.002067508567	0.001572911015	0.0006452681892	0.0011923217	0.0001012209469	0.0003297181722	0.004341986425	0.005021218262	0.001366488081	0.0004741785571	0.0004903638943	0.0001973793514	0.002787471809	0.0009551141129	0.09551856173	0	0	0.001132171735	0	0.008460514278	0.0001842719575	0.0005328612687	0.002085664203
ssp-lj	0.00009072860406	0.0001074496162	0.00004316591674	0.0002138089278	0.00004755416523	0.02913162839	0.00001531926017	0.000005173653686	0.05424746076	0.00001079307516	0.003074118573	0	0.00005376135464	0.000008936630354	0.0008600781313	0.00397563285	0.003413608342	0.00005562587054	0.02145574473	0.0002493534281	0.0001568060162	0.006822299385	0.0002204451415	0.001281566652	0.0003626830231	0.000149640294	0.0001671793728	0.00004616914697	0.001218945012	0.00008101769049	0.00002423650566	0.00006586879362	0.003288027144	0.001253585788	0.001061485209	0.00006241670299	0.00002157273493	0.00003054558435	0.00001788400083	0.00001814432476	0	0.003250486402	0.04887762716	0.0005258682348	0.05130953207	0.0001133269984	0.00003305334785
ssp-ll	0.01062058365	0.0006211930937	0.007477437156	0.002623070505	0.004877403294	0.0001299552196	0.00008910254405	0.00006208384423	0.02174020578	0.00006475845098	0.01162530555	0.00003628818094	0.003198102468	0.00002680989106	0.00359163792	0.1592477669	0.04375756179	0.0005077407811	0.007258622872	0.008752317441	0.005996368662	0.00204084866	0.0004764850061	0.0003778580181	0.004345901816	0.002196268731	0.001344056545	0.001156707291	0.0005793734484	0.002173466143	0.0006635615565	0.002514486742	0.007422275707	0.001905747138	0.002160430821	0.0003847347135	0.0003752011739	0.0003444049191	0.001655291946	0.0004612690897	0.006402848293	0	0.0006045000277	0.1399064052	0.1373609164	0.001123988195	0.0009474593747
ssp-nm	0.00001067395342	0.000006715601013	0.00001492278961	0.0002190237797	0.00002481086881	0.1345632151	0.00000559319163	0.000005173653686	0.00151695027	0	0.0002900111861	0	0.0000135686629	0	0.00001530719839	0.000005703920875	0.0002736648038	0.00002376522402	0.0176105358	0.00001960895654	0.00002656084387	0.05918386567	0.0003652891421	0.001741781842	0.00005701722035	0.00006844624886	0.0000714180211	0.00002798245681	0.0001986535512	0.00002997343635	0.0000142165922	0.00002233854533	0.0002285071107	0.0009914621424	0.0002708940171	0.00003803590992	0.00001620886842	0	0	0	0.05804081435	0.0001101285919	0	0.0000375992932	0.0005330736602	0.00005666296617	0.00002003465889
ssp-tr	0.003954699742	0.008881382339	0.1345435649	0.008098664998	0.01551299573	0.00008122201225	0.0007504951431	0.0004759761391	0.0009975596887	0.0003885507059	0.01279363633	0.0002045333835	0.02518842898	0.00006255641248	0.1080284323	0.2025747499	0.02656949166	0.001431191012	0.00582178778	0.120807197	0.003914613467	0.00174429817	0.0004647279855	0.0002927227252	0.005990824495	0.007079028228	0.002779404332	0.00279052676	0.0004857490258	0.00162836222	0.003107489165	0.006295132358	0.005085891793	0.002268201475	0.002334803984	0.000506380013	0.001491415576	0.001176965929	0.001668794822	0.001000232464	0.001890999921	0.1492279211	0.0003852609507	0	0.004572094004	0.001677959209	0.002911262441
ssp-ul	0.02827530261	0.0005842572881	0.000655926697	0.0004484772632	0.000721582768	0.003102680868	0.0000228546335	0.00002069461474	0.2746009761	0.00001618961274	0.01808012595	0.00000989677662	0.001689275176	0	0.01269382841	0.1827821444	0.03095292965	0.0001705514159	0.02255012172	0.00352135797	0.002664448817	0.004243089983	0.0004228509873	0.0004289043879	0.001815550967	0.000937480862	0.0008465903557	0.000259462272	0.002767964656	0.00180456499	0.00009888559315	0.0005005847025	0.01765012257	0.001394890129	0.003849048761	0.0002306577029	0.0000687737602	0.0000945161005	0.0003842521869	0.0001340084095	0.1595275057	0.1782825668	0.005755748714	0.01522648083	0	0.0006485199621	0.0001721906251
tea	0.002994043934	0.002817194625	0.003393669843	0.1397423863	0.03480137866	0.002799452022	0.005192266537	0.004692503893	0.0001319087192	0.01720955835	0.004085014708	0.005110035661	0.00257486615	0.00005361978213	0.00937682682	0.001420276298	0.02791861113	0.004678047692	0.06482136343	0.002195085174	0.001206804484	0.001394772557	0.01603138996	0.0009550052245	0.04253262687	0.06715876566	0.1017911409	0.08372748599	0.0004750426456	0.001002507301	0.01000130104	0.01204501824	0.0008691797603	0.001514201823	0.001618431336	0.1043417639	0.01046215744	0.04167122197	0.001437836225	0.001240899802	0.0006955189321	0.0006416278042	0.0006200527295	0.0007163038261	0.0005126182852	0	0.04522325759
tep	0.002097431847	0.004657269302	0.006318746865	0.1710471423	0.06880880951	0.000005414800817	0.04843256467	0.01150103214	0.0000164885899	0.03505051159	0.0005634503045	0.01277673862	0.004988237196	0.001429860857	0.00143548164	0.00005133528788	0.002054886597	0.01785746644	0.0006923609508	0.002345188832	0.001044530291	0.0001719645886	0.0004385998465	0.00002716274949	0.03548578513	0.04297833445	0.06822726725	0.0945406013	0.00004699268864	0.0001793162892	0.07609091409	0.03515442087	0.0004467473539	0.0004018992733	0.0003402615496	0.0533713263	0.08637846782	0.1018232924	0.00272744893	0.002271731071	0.00002726021747	0.00004589670394	0.00002593457372	0.00009841968489	0.0000273256216	0.03615421037	0
